# Supplementary material for: Quantitative phosphoproteome analysis of embryonic stem cell differentiation toward blood
Source: Oncotarget. 2015 Mar 26;6(13):10924–39. doi: 10.18632/oncotarget.3454 (PMC4484429; doi:10.18632/oncotarget.3454)
Supplement: Supplementary file 2 [file oncotarget-06-10924-s002.xlsx]

## Sheet: Biological.1
N	Unused	Total	%Cov	%Cov(50)	%Cov(95)	Accessions	Names	Used	Annotation	Contrib	Conf	Sequence	Modifications	dMass	Prec MW	Prec m/z	Theor MW	Theor m/z	Theor z	Sc	Spectrum	Time	114:115	%Err 114:115	116:115	%Err 116:115	117:115	%Err 117:115	Area 114	Err 114	Area 115	Err 115	Area 116	Err 116	Area 117	Err 117
164	2.49	2.49	37.1429	14.2857	6.85714	trm|Q9D9P1; trm|Q9CRB9; cra|mCP45200.1	Mus musculus adult male testis cDNA, RIKEN full-length enriched library, clone:1700039J09 product:hypothetical protein, full insert sequence ; Mus musculus 18-day embryo whole body cDNA, RIKEN full-length enriched library, clone:1110007B06 product:hypothetical protein, full insert sequence (Mus musculus adult male kidney cDNA, RIKEN full-length enriched library, clone:0610006P19 product:hypotheti…	0	auto - shared MS/MS	0.49485	68	AAANEQLTRAVLR	Phospho(T)@8	0.081148	1636.92	546.648	1636.84	546.621	3	13	5.1.1.2775.2	73.6812	1.13962	13.3354	1.50793	12.0027	1.07302	8.87695	77.81	8.72	185.67	13.42	122.62	11.75	353.55	18.22
327	1.38	1.38	21.2303	1.27532	1.27532	cra|mCP4089.2	RIKEN cDNA 9030416H16 gene	1	auto	1.30103	95	AAGSQESLEAGNAKAPK	Phospho(S)@7	-0.739281	2139.35	535.845	2140.09	536.03	4	13	7.1.1.2437.2	48.4312	1.13623	4.5404	1.2943	4.29244	0.814864	3.17653	669.49	25.57	1602.31	39.34	908.28	31.98	2317.03	46.7
327	1.38	1.38	21.2303	1.27532	1.27532	cra|mCP4089.2	RIKEN cDNA 9030416H16 gene	0	auto - shared MS/MS	0	75	AAGSQESLEAGNAKAPK	Phospho(S)@7	-0.740501	2139.35	535.844	2140.09	536.03	4	12	7.1.1.2440.2	48.6512	1.06773	4.69573	1.32776	4.2954	0.828945	3.19754	616.37	24.58	1569.81	38.92	912.86	32.02	2309.26	46.63
175	2.25	2.25	23.4714	1.77515	1.77515	cra|mCP22131.2	fumarate hydratase 1	0	auto - low probability	0.244125	43	AAMPRIYELAAGGTAVGTGLNTR	Phospho(T)@18	1.9866	2372.13	594.039	2370.14	593.542	4	13	14.1.1.2273.3	44.8932	1.12857	12.836	1.95121	10.4174	0.616066	9.57008	83.92	9.06	202.21	14.04	172.8	13.42	221.07	14.56
30	11.74	11.74	71.0111	4.9763	2.56714	cra|mCP105318	serine/arginine repetitive matrix 2	0	auto - low probability	0.619789	76	AARGKRSLTRSPPAIR	Phospho(S)@7	1.16135	2137.35	535.345	2136.19	535.054	4	15	10.1.1.3011.2	92.1764	1.47683	15.3768	1.112	17.196	1.09368	11.1794	63.16	7.81	116.3	10.63	56.64	8.25	225.72	14.53
103	4.15	4.15	48.0687	11.8026	11.8026	trm|Q6PAL4	Nucleoporin 50	0	auto - shared MS/MS	0.142668	28	ADTNLGNILLNVLIAPNMPCTRTGK	Phospho(T)@3; Phospho(T)@23	0.212548	3133.71	784.436	3133.5	784.383	4	14	5.1.1.2904.3	83.2803	1.07869	25.1848	1.05526	25.6749	1.00264	16.5927	21.44	4.58	54.05	7.21	24.98	5.48	96.17	9.49
115	4.04	4.04	18.9509	4.56853	4.56853	spt|P35564; cra|mCP93310; cra|mCP93309; cra|mCP81088	Calnexin precursor ; calnexin ; calnexin ; calnexin	1	auto	2	99	AEEDEILNRSPR	Phospho(S)@10	0.0312207	1651.8	551.607	1651.77	551.597	3	19	20.1.1.2403.2	45.4647	1.19696	9.37954	1.15836	9.47553	0.858913	6.61515	159.07	12.45	361.39	18.68	183.34	14.56	550.84	22.74
170	2.38	2.38	89.8936	12.234	4.78723	trm|Q80ZM5	Gene model 461	1	auto	0.366532	57	AGGSAAPTQPKRRK	Phospho(T)@8;	0.079223	1936.15	485.045	1936.07	485.026	4	12	17.1.1.2180.2	51.9151	0.786523	14.688	1.32627	11.9199	0.878914	8.74554	59.11	7.68	204.37	14	118.71	11.58	318.76	17.33
170	2.38	2.38	89.8936	12.234	4.78723	trm|Q80ZM5	Gene model 461	1	auto	0	40	AGGSAAPTQPKRRK	Phospho(T)@8;	0.068725	1936.14	485.043	1936.07	485.026	4	11	17.1.1.2222.2	54.9951	0.712534	20.1932	1.51373	14.9845	0.987216	11.2785	30.84	5.57	117.7	10.63	78.03	9.33	206.2	13.93
316	1.44	1.44	19.7531	6.99589	6.99589	cra|mCP114829	NRAA Best Hit: similar to ING1-like protein; DNA segment, Chr 6, Wayne State University 147, expressed	1	auto	1.30103	95	AITSQPGIENLPCELQR	Phospho(T)@3; Phospho(S)@4	0.266657	2218.24	555.566	2217.97	555.499	4	13	14.1.1.2278.2	45.2331	0.765545	17.584	0.996787	15.9937	0.968418	10.144	41	6.4	145.64	11.79	63.58	8.77	250.29	15.3
34	10.77	10.77	53.0293	3.71001	3.16542	trm|Q61769	Ki-67 protein	0	auto - low probability	0.958607	89	AKSSGSTPVTAASSPK	Phospho(S)@13	0.162771	2003.19	501.805	2003.03	501.765	4	15	9.1.1.2458.3	53.0108	1.3233	14.9004	1.00141	16.8215	1.09002	10.4232	64.93	7.94	133.43	11.36	58.52	8.49	258.1	15.52
49	8.16	8.16	53.2857	11.7143	7.42857	trm|Q8CE21	Mus musculus 10 days neonate skin cDNA, RIKEN full-length enriched library, clone:4732497M05 product:nucleolar and coiled-body phosphoprotein 1, full insert sequence	0	auto - low probability	0.431798	63	ANGTPASLNGKAAKESEEEEEEEETEEKKK	Phospho(S)@16	0.298101	4237.37	707.236	4237.07	707.186	6	13	11.1.1.2457.3	51.8893	1.13972	21.5686	0.744876	27.1195	1.31642	13.8514	29.69	5.39	70.84	8.25	23.11	5.66	165.49	12.41
54	6.58	6.58	36.1793	3.30843	3.20171	cra|mCP71130.1	NRAA Best Hit: scaffold attachment factor B	1	auto	2	99	APTAALSPEPQDSKEDVK	Phospho(S)@7	-0.0362131	2394.17	799.063	2394.2	799.075	3	19	22.1.1.2380.3	45.5192	1.05551	10.3488	1.00168	10.6838	0.970787	6.79433	126.45	11.14	325.78	17.69	142.92	13.15	561.24	22.92
54	6.58	6.58	36.1793	3.30843	3.20171	cra|mCP71130.1	NRAA Best Hit: scaffold attachment factor B	0	auto - low probability	0.552842	72	APTAALSPEPQDSKEDVKK	Phospho(S)@7	0.0112367	2665.38	667.352	2665.37	667.35	4	15	4.1.1.2417.3	45.1108	0.936686	6.77875	1.12882	6.34402	0.991441	4.23421	286.71	16.82	832.37	28.27	411.51	22.05	1464.48	37.03
294	1.88	1.88	43.2815	5.94059	0	trm|Q61869	Keratin 2 epidermis	0	auto - low probability	0.251812	44	ASKTGFGSGGQSSGGRGSYGGRGGGGGGGSSYGSGGR	Phospho(T)@4	-0.896973	3551.66	711.34	3552.56	711.519	5	15	7.1.1.3106.2	97.4569	0.771541	22.5366	0.882754	21.6738	0.882307	13.265	25.01	5	88.15	9.17	34.08	6.48	138.02	11.36
146	3.46	3.46	46.8635	9.22509	9.22509	cra|mCP101964	RIKEN cDNA 9430010O03 gene	1	auto	0	76	ASSPPDRIDIFGR	Phospho(S)@2	0.00128982	1653.8	552.274	1653.8	552.274	3	12	21.1.1.2913.2	78.5758					1.17198	32.5435	7.25	2.65	13.41	3.61	5.54	2.65	27.89	5.1
146	3.46	3.46	46.8635	9.22509	9.22509	cra|mCP101964	RIKEN cDNA 9430010O03 gene	1	auto	2	99	ASSPPDRIDIFGR	Phospho(S)@3	-0.00621835	1653.79	552.272	1653.8	552.274	3	18	21.1.1.2827.2	72.335	1.34877	11.0465	0.918092	12.8751	0.794942	8.25488	118.64	10.72	239.2	15.2	96.18	10.77	337.44	17.78
146	3.46	3.46	46.8635	9.22509	9.22509	cra|mCP101964	RIKEN cDNA 9430010O03 gene	1	auto	0	99	ASSPPDRIDIFGR	Phospho(S)@3	0.00806542	1653.81	552.277	1653.8	552.274	3	15	21.1.1.2766.2	67.9083	1.00466	16.7326	0.930716	17.2248	0.644021	11.7324	47.81	6.86	129.41	11.14	52.75	7.87	147.9	11.79
146	3.46	3.46	46.8635	9.22509	9.22509	cra|mCP101964	RIKEN cDNA 9430010O03 gene	1	auto	0	99	ASSPPDRIDIFGR	Phospho(S)@3	0.00934722	1653.81	552.277	1653.8	552.274	3	17	21.1.1.2779.2	68.8525	1.17178	15.1719	1.43442	13.9645	0.856341	10.6382	60.49	7.68	140.38	11.66	88.19	9.9	213.33	14.18
146	3.46	3.46	46.8635	9.22509	9.22509	cra|mCP101964	RIKEN cDNA 9430010O03 gene	1	auto	0	99	ASSPPDRIDIFGR	Phospho(S)@3	0.00238849	1653.8	552.275	1653.8	552.274	3	17	21.1.1.2782.2	69.07	1.13443	14.6277	1.12119	14.6653	0.826945	10.1855	64.49	7.94	154.59	12.21	75.91	9.38	226.86	14.59
146	3.46	3.46	46.8635	9.22509	9.22509	cra|mCP101964	RIKEN cDNA 9430010O03 gene	1	auto	0	99	ASSPPDRIDIFGR	Phospho(S)@3	-0.00145705	1653.8	552.273	1653.8	552.274	3	15	21.1.1.2785.2	69.2875	1.14512	14.5238	1.10351	14.6901	0.782481	10.2676	65.54	8	155.64	12.25	75.22	9.33	216.12	14.25
146	3.46	3.46	46.8635	9.22509	9.22509	cra|mCP101964	RIKEN cDNA 9430010O03 gene	1	auto	0	99	ASSPPDRIDIFGR	Phospho(S)@3	-0.000541499	1653.8	552.274	1653.8	552.274	3	16	21.1.1.2788.2	69.505	0.973718	16.3353	0.886927	17.1822	0.836745	10.6861	49.75	7	138.94	11.53	53.97	8.12	206.31	13.89
146	3.46	3.46	46.8635	9.22509	9.22509	cra|mCP101964	RIKEN cDNA 9430010O03 gene	1	auto	0	99	ASSPPDRIDIFGR	Phospho(S)@3	0.00128974	1653.8	552.274	1653.8	552.274	3	16	21.1.1.2791.2	69.7225	1.42745	13.6079	1.01776	15.6019	1.00962	9.91221	79.62	8.77	151.68	12.12	67.61	9.06	271.76	15.94
146	3.46	3.46	46.8635	9.22509	9.22509	cra|mCP101964	RIKEN cDNA 9430010O03 gene	1	auto	0	99	ASSPPDRIDIFGR	Phospho(S)@3	0.0069666	1653.81	552.276	1653.8	552.274	3	14	21.1.1.2794.2	69.94	0.924302	14.0131	0.902005	14.3636	0.867623	8.91846	66.81	8.12	196.56	13.71	77.65	9.75	302.64	16.82
146	3.46	3.46	46.8635	9.22509	9.22509	cra|mCP101964	RIKEN cDNA 9430010O03 gene	1	auto	0	99	ASSPPDRIDIFGR	Phospho(S)@3	0.00953034	1653.81	552.277	1653.8	552.274	3	15	21.1.1.2797.2	70.1575	1.3721	12.974	1.28984	13.2809	1.10597	9.18112	86.72	9.17	171.87	12.92	97.09	10.63	337.32	17.78
146	3.46	3.46	46.8635	9.22509	9.22509	cra|mCP101964	RIKEN cDNA 9430010O03 gene	1	auto	0	99	ASSPPDRIDIFGR	Phospho(S)@3	0.00367036	1653.8	552.275	1653.8	552.274	3	16	21.1.1.2800.2	70.375	0.996401	13.6041	0.996785	13.7102	0.882958	8.88993	72.19	8.43	197.02	13.75	86.01	10.15	308.71	17
146	3.46	3.46	46.8635	9.22509	9.22509	cra|mCP101964	RIKEN cDNA 9430010O03 gene	1	auto	0	99	ASSPPDRIDIFGR	Phospho(S)@3	0.00128974	1653.8	552.274	1653.8	552.274	3	17	21.1.1.2803.2	70.5925	0.851885	13.5401	0.934501	13.1656	0.822704	8.42482	70.51	8.37	225.08	14.66	92.12	10.54	328.61	17.56
146	3.46	3.46	46.8635	9.22509	9.22509	cra|mCP101964	RIKEN cDNA 9430010O03 gene	1	auto	0	99	ASSPPDRIDIFGR	Phospho(S)@3	0.000557319	1653.8	552.274	1653.8	552.274	3	14	21.1.1.2806.2	70.8108	0.722043	14.8785	0.719372	15.3734	0.835864	8.59614	56.76	7.55	213.77	14.25	67.35	9.33	317.09	17.21
146	3.46	3.46	46.8635	9.22509	9.22509	cra|mCP101964	RIKEN cDNA 9430010O03 gene	1	auto	0	99	ASSPPDRIDIFGR	Phospho(S)@3	0.0150241	1653.81	552.279	1653.8	552.274	3	17	21.1.1.2809.2	71.0283	1.19647	12.0423	0.896303	13.6793	0.899207	8.40344	96.47	9.7	219.26	14.53	86.07	10.3	349.88	18.08
146	3.46	3.46	46.8635	9.22509	9.22509	cra|mCP101964	RIKEN cDNA 9430010O03 gene	1	auto	0	99	ASSPPDRIDIFGR	Phospho(S)@3	0.00147287	1653.8	552.274	1653.8	552.274	3	15	21.1.1.2812.2	71.2466	0.812276	13.6997	0.8773	13.4771	0.856909	8.28227	68.28	8.25	228.59	14.76	87.83	10.39	347.61	18.03
146	3.46	3.46	46.8635	9.22509	9.22509	cra|mCP101964	RIKEN cDNA 9430010O03 gene	1	auto	0	99	ASSPPDRIDIFGR	Phospho(S)@3	-0.001274	1653.8	552.273	1653.8	552.274	3	18	21.1.1.2815.2	71.4641	0.771167	14.4235	0.873491	13.8494	0.769079	8.72579	61.03	7.81	215.21	14.32	82.33	10	293.72	16.58
146	3.46	3.46	46.8635	9.22509	9.22509	cra|mCP101964	RIKEN cDNA 9430010O03 gene	1	auto	0	99	ASSPPDRIDIFGR	Phospho(S)@3	0.00128974	1653.8	552.274	1653.8	552.274	3	16	21.1.1.2818.2	71.6817	0.73954	14.8948	0.842422	14.4427	0.937248	8.51207	56.86	7.55	209.08	14.11	77.14	9.85	347.75	18.04
146	3.46	3.46	46.8635	9.22509	9.22509	cra|mCP101964	RIKEN cDNA 9430010O03 gene	1	auto	0	99	ASSPPDRIDIFGR	Phospho(S)@3	0.00183912	1653.8	552.274	1653.8	552.274	3	19	21.1.1.2821.2	71.8991	0.841293	13.5275	0.776674	14.3244	0.837244	8.33408	70.45	8.37	227.72	14.73	77.46	9.9	338.34	17.78
146	3.46	3.46	46.8635	9.22509	9.22509	cra|mCP101964	RIKEN cDNA 9430010O03 gene	1	auto	0	99	ASSPPDRIDIFGR	Phospho(S)@3	0.000923496	1653.8	552.274	1653.8	552.274	3	16	21.1.1.2824.2	72.1166	1.24089	11.722	0.904055	13.408	0.861297	8.36122	102.79	10	225.26	14.73	89.19	10.44	344.3	17.94
146	3.46	3.46	46.8635	9.22509	9.22509	cra|mCP101964	RIKEN cDNA 9430010O03 gene	1	auto	0	99	ASSPPDRIDIFGR	Phospho(S)@3	0.000557247	1653.8	552.274	1653.8	552.274	3	17	21.1.1.2830.2	72.5525	1.00945	13.1616	1.03588	13.0916	0.869147	8.67349	77.33	8.72	208.32	14.14	94.51	10.58	321.31	17.35
146	3.46	3.46	46.8635	9.22509	9.22509	cra|mCP101964	RIKEN cDNA 9430010O03 gene	1	auto	0	99	ASSPPDRIDIFGR	Phospho(S)@3	0.000557247	1653.8	552.274	1653.8	552.274	3	17	21.1.1.2833.2	72.77	1.18419	12.8801	0.952921	14.2207	0.986831	8.80343	84.11	9.06	193.15	13.64	80.61	9.95	338.25	17.78
146	3.46	3.46	46.8635	9.22509	9.22509	cra|mCP101964	RIKEN cDNA 9430010O03 gene	1	auto	0	99	ASSPPDRIDIFGR	Phospho(S)@3	-0.00200649	1653.8	552.273	1653.8	552.274	3	18	21.1.1.2836.2	72.9875	0.923714	12.2744	0.889355	12.5187	0.672406	8.24412	87.06	9.27	256.3	15.65	99.83	10.91	305.83	16.94
146	3.46	3.46	46.8635	9.22509	9.22509	cra|mCP101964	RIKEN cDNA 9430010O03 gene	1	auto	0	99	ASSPPDRIDIFGR	Phospho(S)@3	0.00605098	1653.81	552.276	1653.8	552.274	3	15	21.1.1.2839.2	73.205	1.01679	12.6808	0.915938	13.4243	0.921137	8.28157	83.46	9.06	223.21	14.63	89.54	10.49	364.87	18.47
146	3.46	3.46	46.8635	9.22509	9.22509	cra|mCP101964	RIKEN cDNA 9430010O03 gene	1	auto	0	99	ASSPPDRIDIFGR	Phospho(S)@3	0.000374123	1653.8	552.274	1653.8	552.274	3	17	21.1.1.2842.2	73.4225	1.07334	12.982	0.856181	14.6289	1.07703	8.41719	80.63	8.89	204.28	14	76.6	9.9	390.44	19.08
146	3.46	3.46	46.8635	9.22509	9.22509	cra|mCP101964	RIKEN cDNA 9430010O03 gene	1	auto	0	99	ASSPPDRIDIFGR	Phospho(S)@3	0.00293786	1653.8	552.275	1653.8	552.274	3	17	21.1.1.2845.2	73.6408	1.0445	12.9464	0.872654	14.1397	0.877111	8.62368	80.53	8.89	209.66	14.18	80.13	9.95	326.34	17.46
146	3.46	3.46	46.8635	9.22509	9.22509	cra|mCP101964	RIKEN cDNA 9430010O03 gene	1	auto	0	99	ASSPPDRIDIFGR	Phospho(S)@3	0.000923496	1653.8	552.274	1653.8	552.274	3	16	21.1.1.2851.2	74.0775	0.824266	14.4716	0.904198	14.0846	0.803542	8.92216	61.31	7.81	202.27	13.89	80.1	9.85	288.43	16.43
146	3.46	3.46	46.8635	9.22509	9.22509	cra|mCP101964	RIKEN cDNA 9430010O03 gene	1	auto	0	99	ASSPPDRIDIFGR	Phospho(S)@3	0.000374123	1653.8	552.274	1653.8	552.274	3	16	21.1.1.2854.2	74.295	0.848222	15.4144	1.13995	13.7201	0.86472	9.48558	54.38	7.35	174.34	12.92	87.04	10.05	267.53	15.84
146	3.46	3.46	46.8635	9.22509	9.22509	cra|mCP101964	RIKEN cDNA 9430010O03 gene	1	auto	0	99	ASSPPDRIDIFGR	Phospho(S)@3	-0.00145712	1653.8	552.273	1653.8	552.274	3	14	21.1.1.2857.2	74.5125	1.03451	13.6557	1.18914	12.8796	0.794091	9.25874	72.33	8.43	190.13	13.53	99.02	10.63	267.93	15.87
146	3.46	3.46	46.8635	9.22509	9.22509	cra|mCP101964	RIKEN cDNA 9430010O03 gene	1	auto	0	99	ASSPPDRIDIFGR	Phospho(S)@3	-0.00237267	1653.8	552.273	1653.8	552.274	3	15	21.1.1.2860.2	74.73	1.15462	15.8164	0.742699	19.498	0.912797	10.8575	55.32	7.35	130.29	11.18	42.38	7.42	211.05	14.04
146	3.46	3.46	46.8635	9.22509	9.22509	cra|mCP101964	RIKEN cDNA 9430010O03 gene	1	auto	0	99	ASSPPDRIDIFGR	Phospho(S)@3	0.000923496	1653.8	552.274	1653.8	552.274	3	18	21.1.1.2863.2	74.9475	0.879945	17.7165	0.786513	19.0528	0.887564	10.9998	41.38	6.4	127.88	11.05	44.05	7.48	201.42	13.71
146	3.46	3.46	46.8635	9.22509	9.22509	cra|mCP101964	RIKEN cDNA 9430010O03 gene	1	auto	0	99	ASSPPDRIDIFGR	Phospho(S)@3	0.0135591	1653.81	552.278	1653.8	552.274	3	14	21.1.1.2866.2	75.165	0.913309	18.9706	1.10248	17.7311	0.971017	11.773	36.42	6	108.44	10.2	52.36	7.87	186.86	13.23
146	3.46	3.46	46.8635	9.22509	9.22509	cra|mCP101964	RIKEN cDNA 9430010O03 gene	1	auto	0	99	ASSPPDRIDIFGR	Phospho(S)@3	0.00275474	1653.8	552.275	1653.8	552.274	3	17	21.1.1.2869.2	75.3825	1.11695	17.0738	0.881427	18.9772	0.814983	11.8463	47.05	6.78	114.55	10.49	44.22	7.35	165.67	12.45
146	3.46	3.46	46.8635	9.22509	9.22509	cra|mCP101964	RIKEN cDNA 9430010O03 gene	1	auto	0	99	ASSPPDRIDIFGR	Phospho(S)@3	0.00898097	1653.81	552.277	1653.8	552.274	3	14	21.1.1.2875.2	75.8175	0.730703	22.9544	1.10651	19.387	0.808674	13.449	23.92	4.9	89.02	9.22	43.14	7.07	127.75	10.96
146	3.46	3.46	46.8635	9.22509	9.22509	cra|mCP101964	RIKEN cDNA 9430010O03 gene	1	auto	0	99	ASSPPDRIDIFGR	Phospho(S)@3	0.0122772	1653.81	552.278	1653.8	552.274	3	14	21.1.1.2884.2	76.4725	1.27601	29.4231	1.21256	30.1489	1.11562	20.2587	16.47	4	35.1	5.83	18.64	4.69	69.49	8.06
146	3.46	3.46	46.8635	9.22509	9.22509	cra|mCP101964	RIKEN cDNA 9430010O03 gene	1	auto	0	97	ASSPPDRIDIFGR	Phospho(S)@3	0.00330411	1653.8	552.275	1653.8	552.274	3	13	21.1.1.2872.2	75.6	0.977239	21.6191	1.08885	20.9169	1.00462	13.7013	28.44	5.29	79.14	8.72	37.74	6.71	141.09	11.49
146	3.46	3.46	46.8635	9.22509	9.22509	cra|mCP101964	RIKEN cDNA 9430010O03 gene	1	auto	0	97	ASSPPDRIDIFGR	Phospho(S)@3	0.0164891	1653.82	552.279	1653.8	552.274	3	13	21.1.1.2878.2	76.035	0.934114	24.286	0.799454	26.644	0.940135	15.2732	22.29	4.69	64.89	7.87	22.72	5.39	108.26	10.05
146	3.46	3.46	46.8635	9.22509	9.22509	cra|mCP101964	RIKEN cDNA 9430010O03 gene	1	auto	0	96	ASSPPDRIDIFGR	Phospho(S)@3	0.0084316	1653.81	552.277	1653.8	552.274	3	13	21.1.1.2770.2	68.1992	0.899533	18.1904	0.965281	17.8033	0.791521	11.6769	39.42	6.24	119.17	10.68	50.38	7.75	167.39	12.53
146	3.46	3.46	46.8635	9.22509	9.22509	cra|mCP101964	RIKEN cDNA 9430010O03 gene	1	auto	0	96	ASSPPDRIDIFGR	Phospho(S)@3	-0.0102471	1653.79	552.27	1653.8	552.274	3	13	21.1.1.2848.2	73.86	0.977001	14.0776	1.02826	13.9466	0.965547	8.98241	67.03	8.12	186.57	13.38	84.02	10.05	319.68	17.29
146	3.46	3.46	46.8635	9.22509	9.22509	cra|mCP101964	RIKEN cDNA 9430010O03 gene	1	auto	0	96	ASSPPDRIDIFGR	Phospho(S)@3	0.0234478	1653.82	552.282	1653.8	552.274	3	13	21.1.1.2896.3	77.3691	0.81544	34.0706			0.820718	20.7754	11.05	3.32	36.85	5.92	9.49	3.61	53.67	7.07
146	3.46	3.46	46.8635	9.22509	9.22509	cra|mCP101964	RIKEN cDNA 9430010O03 gene	1	auto	0	94	ASSPPDRIDIFGR	Phospho(S)@3	0.00550161	1653.81	552.276	1653.8	552.274	3	13	21.1.1.2773.2	68.4167	1.19351	15.5855	0.904285	17.6495	0.930399	10.801	57.46	7.48	130.92	11.22	51.85	8	216.16	14.21
146	3.46	3.46	46.8635	9.22509	9.22509	cra|mCP101964	RIKEN cDNA 9430010O03 gene	1	auto	0	87	ASSPPDRIDIFGR	Phospho(S)@3	0.0120941	1653.81	552.278	1653.8	552.274	3	12	21.1.1.2881.2	76.2533	1.46134	21.8878	0.988323	25.4498	0.875007	16.494	31.05	5.48	57.78	7.48	25.01	5.48	89.72	9.17
146	3.46	3.46	46.8635	9.22509	9.22509	cra|mCP101964	RIKEN cDNA 9430010O03 gene	1	auto	0	80	ASSPPDRIDIFGR	Phospho(S)@3	0.0150241	1653.81	552.279	1653.8	552.274	3	12	21.1.1.2776.3	68.6617	0.959689	15.9857	0.748017	18.0408	0.701915	10.7893	51.74	7.14	146.61	11.83	48.03	7.75	182.62	13.08
146	3.46	3.46	46.8635	9.22509	9.22509	cra|mCP101964	RIKEN cDNA 9430010O03 gene	1	auto	0	78	ASSPPDRIDIFGR	Phospho(S)@3	0.00128974	1653.8	552.274	1653.8	552.274	3	12	21.1.1.2763.3	67.7167	1.22819	15.927	0.720269	20.2742	0.825765	11.4015	55.48	7.35	122.84	10.86	38.75	7.07	180.01	12.96
146	3.46	3.46	46.8635	9.22509	9.22509	cra|mCP101964	RIKEN cDNA 9430010O03 gene	0	no quant - weak signal	0	76	ASSPPDRIDIFGR	Phospho(S)@3	0.0163059	1653.82	552.279	1653.8	552.274	3	12	21.1.1.2920.3	79.11							6.1	2.45	16.67	4	7.89	3	19.07	4.24
146	3.46	3.46	46.8635	9.22509	9.22509	cra|mCP101964	RIKEN cDNA 9430010O03 gene	1	auto	0	42	ASSPPDRIDIFGR	Phospho(S)@3	0.0188697	1653.82	552.28	1653.8	552.274	3	11	21.1.1.2887.2	76.69	1.19299	23.8252	0.922759	26.4047	0.716936	17.4099	24.62	4.9	56.12	7.35	22.68	5.2	71.4	8.19
146	3.46	3.46	46.8635	9.22509	9.22509	cra|mCP101964	RIKEN cDNA 9430010O03 gene	1	auto	0	36	ASSPPDRIDIFGR	Phospho(S)@3	0.00358307	1653.8	827.909	1653.8	827.907	2	11	21.1.1.2829.2	72.48	0.990521	28.6553	1.31709	25.5754	0.845388	18.8817	16.26	4	44.64	6.56	25.75	5.39	66.97	7.94
167	2.41	8.61	41.0296	11.5445	6.24025	spt|P16627; rf|NP_038586.1; cra|mCP11825.1	Heat shock 70 kDa protein 1L (Heat shock 70 kDa protein 1-like) (Heat shock 70 kDa-like protein 1) (Spermatid-specific heat shock protein 70) ; heat shock protein 1-like ; heat shock protein 1-like	0	auto - shared MS/MS	1.69897	99	ATAGDTHLGGEDFDNR	Phospho(T)@2; Phospho(T)@6	0.207531	1978.97	495.749	1978.76	495.697	4	16	7.1.1.2434.3	48.2395	0.86675	17.4947	0.938271	17.2321	0.956738	10.6503	42.35	6.48	132.87	11.27	54.6	8.19	225.59	14.53
167	2.41	8.61	41.0296	11.5445	6.24025	spt|P16627; rf|NP_038586.1; cra|mCP11825.1	Heat shock 70 kDa protein 1L (Heat shock 70 kDa protein 1-like) (Heat shock 70 kDa-like protein 1) (Spermatid-specific heat shock protein 70) ; heat shock protein 1-like ; heat shock protein 1-like	0	auto - shared MS/MS	0	99	ATAGDTHLGGEDFDNR	Phospho(T)@2; Phospho(T)@6	0.198742	1978.96	495.747	1978.76	495.697	4	14	7.1.1.2443.3	48.8979	0.700439	18.976	0.662882	20.0531	0.746807	11.0613	34.77	5.92	134.99	11.31	39.19	7.14	178.9	12.92
167	2.41	8.61	41.0296	11.5445	6.24025	spt|P16627; rf|NP_038586.1; cra|mCP11825.1	Heat shock 70 kDa protein 1L (Heat shock 70 kDa protein 1-like) (Heat shock 70 kDa-like protein 1) (Spermatid-specific heat shock protein 70) ; heat shock protein 1-like ; heat shock protein 1-like	0	auto - shared MS/MS	0	94	ATAGDTHLGGEDFDNR	Phospho(T)@2; Phospho(T)@6	0.200817	1978.96	495.747	1978.76	495.697	4	13	7.1.1.2437.3	48.4579	0.902981	15.4716	0.845265	16.0552	0.724299	10.1205	54.59	7.35	164.4	12.53	60.86	8.6	211.31	14.07
28	12.56	12.56	46.2121	20.0758	15.7197	trm|Q99JF8	Lens epithelium-derived growth factor a	1	auto	0.259637	45	AVDITTPK	Phospho(T)@5	0.0294639	1211.67	606.842	1211.64	606.828	2	11	19.1.1.2278.2	44.752	1.00127	6.16509	1.16206	5.83365	0.934144	3.99805	351.87	18.6	955.65	30.32	486.37	23.81	1584.21	38.54
28	12.56	12.56	46.2121	20.0758	15.7197	trm|Q99JF8	Lens epithelium-derived growth factor a	1	auto	1.52288	97	AVDITTPKAAR	Phospho(T)@6	0.0161035	1509.83	504.285	1509.82	504.279	3	13	22.1.1.2374.2	45.05	0.946646	8.21405	1.05904	7.89899	0.883958	5.26264	195.65	13.89	562.03	23.22	260.68	17.55	881.64	28.74
315	1.45	1.45	13.3891	3.76569	0	trm|Q99LI7; cra|mCP49057.1	Cleavage stimulation factor, 3' pre-RNA, subunit 3 ; cleavage stimulation factor, 3' pre-RNA, subunit 3	1	auto	0.886057	87	AVKRPNEDSDEDEEKGAVVPPVHDIYR	Phospho(S)@9	-0.0402946	3575.72	716.152	3575.76	716.16	5	13	10.1.1.2741.3	72.5256	1.08886	17.8299	0.947503	19.4454	1.29306	11.297	42.9	6.48	107.14	10.15	44.46	7.55	245.85	15.13
56	6.29	6.29	32.1429	11.8304	11.8304	spt|P68368; cra|mCP74556.1	Tubulin alpha-4 chain (Alpha-tubulin 4) (Alpha-tubulin isotype M- alpha-4) ; tubulin, alpha 4	0	auto - low probability	0.259637	45	AYHEQLSVAEITNACF	Phospho(S)@7	-0.789787	2064.09	517.03	2064.88	517.227	4	12	13.1.1.2816.3	79.9109	0.993074	15.4531	1.04381	15.369	1.07159	9.73394	55.91	7.42	153.1	12.12	69.99	9.22	291.14	16.49
30	11.74	11.74	71.0111	4.9763	2.56714	cra|mCP105318	serine/arginine repetitive matrix 2	1	auto	1.04576	91	CRSPGMLEPLGSAR	Phospho(S)@3; Oxidation(M)@6	0.0410398	1758.81	587.279	1758.77	587.265	3	13	20.1.1.2447.3	48.6881	0.859959	25.332	1.08989	22.7408	0.503047	17.8013	20.16	4.47	63.75	7.81	30.43	5.83	56.91	7.35
330	1.31	1.31	26.0024	2.06561	2.06561	rf|XP_133861.3; cra|mCP101527	similar to Conserved oligomeric Golgi complex component 7 ; NRAA Best Hit: similar to Conserved oligomeric Golgi complex component 7	1	auto	1.30103	95	DGAAGKADGHAATLVMK	Phospho(T)@13	-0.0464316	2124.03	532.015	2124.08	532.026	4	13	5.1.1.2430.2	48.3854	0.530919	13.9973	0.617846	13.5617	0.736805	7.22457	62.05	8	317.82	17.32	86	10.68	415.56	19.71
179	2.19	2.19	29.2359	4.31894	4.31894	spt|P10711; cra|mCP35720.2	Transcription elongation factor A protein 1 (Transcription elongation factor S-II protein 1) (Transcription elongation factor TFIIS.o) ; NRAA Best Hit: TFS2_CAEEL PUTATIVE TRANSCRIPTION ELONGATION FACTOR S-II (TFIIS)	1	auto	0.136677	27	DTYVSSFPRAPSTSDSVR	Phospho(T)@2	-0.789671	2194.21	549.56	2195	549.758	4	11	10.1.1.2841.3	79.8014	0.597351	21.9731	1.44566	15.3157	0.918589	11.4994	25.49	5.1	116.04	10.54	73.47	9.06	189.16	13.34
98	4.31	4.31	62.8866	7.73196	7.73196	trm|Q91VM5; cra|mCP20909.2	RNA binding motif protein, X chromosome retrogene (Mus musculus 3 days neonate thymus cDNA, RIKEN full-length enriched library clone:A630047E05 product:RNA binding motif protein, X chromosome retrogene, full insert sequence) ; NRAA Best Hit: similar to Heterogeneous nuclear ribonucleoprotein G (hnRNP G) (RNA binding motif protein, X chromosome) (Glycoprotein p43)	1	auto	2	99	DVYLSPRDDGYSTK	Phospho(S)@5;	0.00381278	1982.93	661.983	1982.92	661.982	3	17	21.1.1.2564.2	53.145	1.22251	14.8648	1.2212	14.8286	0.889161	10.5001	63.68	7.87	141.65	11.7	75.76	9.33	223.51	14.49
98	4.31	4.31	62.8866	7.73196	7.73196	trm|Q91VM5; cra|mCP20909.2	RNA binding motif protein, X chromosome retrogene (Mus musculus 3 days neonate thymus cDNA, RIKEN full-length enriched library clone:A630047E05 product:RNA binding motif protein, X chromosome retrogene, full insert sequence) ; NRAA Best Hit: similar to Heterogeneous nuclear ribonucleoprotein G (hnRNP G) (RNA binding motif protein, X chromosome) (Glycoprotein p43)	1	auto	0	99	DVYLSPRDDGYSTK	Phospho(S)@5;	0.0201108	1982.94	661.988	1982.92	661.982	3	14	21.1.1.2531.3	50.7542	2.07751	21.6759	2.31662	20.6963	1.25732	17.2335	36.64	5.92	47.96	6.93	48.66	7.21	107.01	10.05
98	4.31	4.31	62.8866	7.73196	7.73196	trm|Q91VM5; cra|mCP20909.2	RNA binding motif protein, X chromosome retrogene (Mus musculus 3 days neonate thymus cDNA, RIKEN full-length enriched library clone:A630047E05 product:RNA binding motif protein, X chromosome retrogene, full insert sequence) ; NRAA Best Hit: similar to Heterogeneous nuclear ribonucleoprotein G (hnRNP G) (RNA binding motif protein, X chromosome) (Glycoprotein p43)	1	auto	0	99	DVYLSPRDDGYSTK	Phospho(S)@5;	0.021759	1982.94	661.989	1982.92	661.982	3	15	21.1.1.2534.3	50.9734	1.19147	20.6671	1.80671	17.6624	0.931108	14.3622	32.83	5.66	74.93	8.54	59.29	8	123.81	10.82
98	4.31	4.31	62.8866	7.73196	7.73196	trm|Q91VM5; cra|mCP20909.2	RNA binding motif protein, X chromosome retrogene (Mus musculus 3 days neonate thymus cDNA, RIKEN full-length enriched library clone:A630047E05 product:RNA binding motif protein, X chromosome retrogene, full insert sequence) ; NRAA Best Hit: similar to Heterogeneous nuclear ribonucleoprotein G (hnRNP G) (RNA binding motif protein, X chromosome) (Glycoprotein p43)	1	auto	0	99	DVYLSPRDDGYSTK	Phospho(S)@5;	0.0191952	1982.94	661.988	1982.92	661.982	3	14	21.1.1.2537.3	51.1934	1.8764	18.2785	1.43967	19.8052	1.08992	14.3813	49.06	6.86	71.1	8.37	44.83	7.14	137.52	11.36
98	4.31	4.31	62.8866	7.73196	7.73196	trm|Q91VM5; cra|mCP20909.2	RNA binding motif protein, X chromosome retrogene (Mus musculus 3 days neonate thymus cDNA, RIKEN full-length enriched library clone:A630047E05 product:RNA binding motif protein, X chromosome retrogene, full insert sequence) ; NRAA Best Hit: similar to Heterogeneous nuclear ribonucleoprotein G (hnRNP G) (RNA binding motif protein, X chromosome) (Glycoprotein p43)	1	auto	0	99	DVYLSPRDDGYSTK	Phospho(S)@5;	0.0164484	1982.94	661.987	1982.92	661.982	3	17	21.1.1.2540.3	51.4134	0.967173	22.885	1.58641	19.0583	1.21246	14.0247	25.38	5	71.36	8.31	49.58	7.48	153.54	12
98	4.31	4.31	62.8866	7.73196	7.73196	trm|Q91VM5; cra|mCP20909.2	RNA binding motif protein, X chromosome retrogene (Mus musculus 3 days neonate thymus cDNA, RIKEN full-length enriched library clone:A630047E05 product:RNA binding motif protein, X chromosome retrogene, full insert sequence) ; NRAA Best Hit: similar to Heterogeneous nuclear ribonucleoprotein G (hnRNP G) (RNA binding motif protein, X chromosome) (Glycoprotein p43)	1	auto	0	99	DVYLSPRDDGYSTK	Phospho(S)@5;	0.0278021	1982.95	661.991	1982.92	661.982	3	16	21.1.1.2543.3	51.6334	1.21166	17.2558	1.57031	15.6239	1.0116	11.8798	47.23	6.78	106	10.15	72.9	9	190.29	13.38
98	4.31	4.31	62.8866	7.73196	7.73196	trm|Q91VM5; cra|mCP20909.2	RNA binding motif protein, X chromosome retrogene (Mus musculus 3 days neonate thymus cDNA, RIKEN full-length enriched library clone:A630047E05 product:RNA binding motif protein, X chromosome retrogene, full insert sequence) ; NRAA Best Hit: similar to Heterogeneous nuclear ribonucleoprotein G (hnRNP G) (RNA binding motif protein, X chromosome) (Glycoprotein p43)	1	auto	0	99	DVYLSPRDDGYSTK	Phospho(S)@5;	0.0215758	1982.94	661.989	1982.92	661.982	3	17	21.1.1.2546.3	51.8534	1.42914	15.7062	1.26599	16.4312	1.11299	11.2621	59.98	7.62	114.13	10.54	63.28	8.6	225.42	14.53
98	4.31	4.31	62.8866	7.73196	7.73196	trm|Q91VM5; cra|mCP20909.2	RNA binding motif protein, X chromosome retrogene (Mus musculus 3 days neonate thymus cDNA, RIKEN full-length enriched library clone:A630047E05 product:RNA binding motif protein, X chromosome retrogene, full insert sequence) ; NRAA Best Hit: similar to Heterogeneous nuclear ribonucleoprotein G (hnRNP G) (RNA binding motif protein, X chromosome) (Glycoprotein p43)	1	auto	0	99	DVYLSPRDDGYSTK	Phospho(S)@5;	0.0272527	1982.95	661.991	1982.92	661.982	3	15	21.1.1.2549.3	52.0734	1.27131	15.3193	1.38429	14.7172	0.852595	11.0708	60.71	7.68	129.86	11.22	78.73	9.38	196.48	13.6
98	4.31	4.31	62.8866	7.73196	7.73196	trm|Q91VM5; cra|mCP20909.2	RNA binding motif protein, X chromosome retrogene (Mus musculus 3 days neonate thymus cDNA, RIKEN full-length enriched library clone:A630047E05 product:RNA binding motif protein, X chromosome retrogene, full insert sequence) ; NRAA Best Hit: similar to Heterogeneous nuclear ribonucleoprotein G (hnRNP G) (RNA binding motif protein, X chromosome) (Glycoprotein p43)	1	auto	0	99	DVYLSPRDDGYSTK	Phospho(S)@5;	0.0235902	1982.95	661.99	1982.92	661.982	3	18	21.1.1.2552.3	52.2934	1.77849	16.0169	1.47587	17	1.23971	12.1443	62.53	7.75	95.61	9.7	61.8	8.43	210.34	14.04
98	4.31	4.31	62.8866	7.73196	7.73196	trm|Q91VM5; cra|mCP20909.2	RNA binding motif protein, X chromosome retrogene (Mus musculus 3 days neonate thymus cDNA, RIKEN full-length enriched library clone:A630047E05 product:RNA binding motif protein, X chromosome retrogene, full insert sequence) ; NRAA Best Hit: similar to Heterogeneous nuclear ribonucleoprotein G (hnRNP G) (RNA binding motif protein, X chromosome) (Glycoprotein p43)	1	auto	0	99	DVYLSPRDDGYSTK	Phospho(S)@5;	0.0230408	1982.95	661.989	1982.92	661.982	3	16	21.1.1.2555.3	52.5125	0.968794	16.6943	1.33312	14.7448	0.963585	10.6272	47.71	6.86	133.92	11.36	78.19	9.43	229	14.66
98	4.31	4.31	62.8866	7.73196	7.73196	trm|Q91VM5; cra|mCP20909.2	RNA binding motif protein, X chromosome retrogene (Mus musculus 3 days neonate thymus cDNA, RIKEN full-length enriched library clone:A630047E05 product:RNA binding motif protein, X chromosome retrogene, full insert sequence) ; NRAA Best Hit: similar to Heterogeneous nuclear ribonucleoprotein G (hnRNP G) (RNA binding motif protein, X chromosome) (Glycoprotein p43)	1	auto	0	99	DVYLSPRDDGYSTK	Phospho(S)@5;	0.00930651	1982.93	661.985	1982.92	661.982	3	16	21.1.1.2558.3	52.7325	1.77861	14.9302	1.42589	16.032	1.1875	11.3912	71.9	8.31	109.93	10.39	68.65	8.89	231.66	14.73
98	4.31	4.31	62.8866	7.73196	7.73196	trm|Q91VM5; cra|mCP20909.2	RNA binding motif protein, X chromosome retrogene (Mus musculus 3 days neonate thymus cDNA, RIKEN full-length enriched library clone:A630047E05 product:RNA binding motif protein, X chromosome retrogene, full insert sequence) ; NRAA Best Hit: similar to Heterogeneous nuclear ribonucleoprotein G (hnRNP G) (RNA binding motif protein, X chromosome) (Glycoprotein p43)	1	auto	0	99	DVYLSPRDDGYSTK	Phospho(S)@5;	0.0177302	1982.94	661.987	1982.92	661.982	3	17	21.1.1.2561.3	52.9517	1.79858	16.1935	1.9219	15.6544	1.11211	12.5565	61.51	7.68	93	9.59	78.28	9.22	183.54	13.15
98	4.31	4.31	62.8866	7.73196	7.73196	trm|Q91VM5; cra|mCP20909.2	RNA binding motif protein, X chromosome retrogene (Mus musculus 3 days neonate thymus cDNA, RIKEN full-length enriched library clone:A630047E05 product:RNA binding motif protein, X chromosome retrogene, full insert sequence) ; NRAA Best Hit: similar to Heterogeneous nuclear ribonucleoprotein G (hnRNP G) (RNA binding motif protein, X chromosome) (Glycoprotein p43)	1	auto	0	99	DVYLSPRDDGYSTK	Phospho(S)@5;	0.0137015	1982.94	661.986	1982.92	661.982	3	14	21.1.1.2567.2	53.365	0.935546	18.0416	1.73622	14.2974	1.02525	11.2337	40.52	6.32	117.78	10.68	89.56	9.9	214.29	14.21
98	4.31	4.31	62.8866	7.73196	7.73196	trm|Q91VM5; cra|mCP20909.2	RNA binding motif protein, X chromosome retrogene (Mus musculus 3 days neonate thymus cDNA, RIKEN full-length enriched library clone:A630047E05 product:RNA binding motif protein, X chromosome retrogene, full insert sequence) ; NRAA Best Hit: similar to Heterogeneous nuclear ribonucleoprotein G (hnRNP G) (RNA binding motif protein, X chromosome) (Glycoprotein p43)	1	auto	0	99	DVYLSPRDDGYSTK	Phospho(S)@5;	0.0182796	1982.94	661.988	1982.92	661.982	3	14	21.1.1.2573.2	53.805	1.60475	17.3895	1.09663	20.1149	1.11179	12.964	50.88	7	86.22	9.17	41.41	7.07	170.11	12.61
98	4.31	4.31	62.8866	7.73196	7.73196	trm|Q91VM5; cra|mCP20909.2	RNA binding motif protein, X chromosome retrogene (Mus musculus 3 days neonate thymus cDNA, RIKEN full-length enriched library clone:A630047E05 product:RNA binding motif protein, X chromosome retrogene, full insert sequence) ; NRAA Best Hit: similar to Heterogeneous nuclear ribonucleoprotein G (hnRNP G) (RNA binding motif protein, X chromosome) (Glycoprotein p43)	1	auto	0	99	DVYLSPRDDGYSTK	Phospho(S)@5;	0.0206602	1982.94	661.989	1982.92	661.982	3	17	21.1.1.2579.2	54.245	1.47101	21.9386	1.39226	22.454	1.32208	15.4711	31.05	5.48	57.4	7.48	35	6.4	134.67	11.23
98	4.31	4.31	62.8866	7.73196	7.73196	trm|Q91VM5; cra|mCP20909.2	RNA binding motif protein, X chromosome retrogene (Mus musculus 3 days neonate thymus cDNA, RIKEN full-length enriched library clone:A630047E05 product:RNA binding motif protein, X chromosome retrogene, full insert sequence) ; NRAA Best Hit: similar to Heterogeneous nuclear ribonucleoprotein G (hnRNP G) (RNA binding motif protein, X chromosome) (Glycoprotein p43)	1	auto	0	99	DVYLSPRDDGYSTK	Phospho(S)@5;	0.0347608	1982.96	661.993	1982.92	661.982	3	16	21.1.1.2585.2	54.685	1.99307	21.1459	1.82904	21.5559	1.37866	16.3662	37.65	6	51.37	7.14	41.15	6.78	125.68	10.86
98	4.31	4.31	62.8866	7.73196	7.73196	trm|Q91VM5; cra|mCP20909.2	RNA binding motif protein, X chromosome retrogene (Mus musculus 3 days neonate thymus cDNA, RIKEN full-length enriched library clone:A630047E05 product:RNA binding motif protein, X chromosome retrogene, full insert sequence) ; NRAA Best Hit: similar to Heterogeneous nuclear ribonucleoprotein G (hnRNP G) (RNA binding motif protein, X chromosome) (Glycoprotein p43)	1	auto	0	99	DVYLSPRDDGYSTK	Phospho(S)@5;	0.0184627	1982.94	661.988	1982.92	661.982	3	15	21.1.1.2592.3	55.225	1.43328	22.2052	0.807381	28.5056	1.03016	16.1159	29.99	5.39	56.9	7.42	20.12	5.1	104.02	9.85
98	4.31	4.31	62.8866	7.73196	7.73196	trm|Q91VM5; cra|mCP20909.2	RNA binding motif protein, X chromosome retrogene (Mus musculus 3 days neonate thymus cDNA, RIKEN full-length enriched library clone:A630047E05 product:RNA binding motif protein, X chromosome retrogene, full insert sequence) ; NRAA Best Hit: similar to Heterogeneous nuclear ribonucleoprotein G (hnRNP G) (RNA binding motif protein, X chromosome) (Glycoprotein p43)	1	auto	0	99	DVYLSPRDDGYSTK	Phospho(S)@5;	0.0164484	1982.94	661.987	1982.92	661.982	3	14	21.1.1.2598.3	55.665	0.827177	34.1493	1.4864	27.3444	1.19071	19.6775	11.06	3.32	36.36	5.92	23.67	5.2	76.83	8.49
98	4.31	4.31	62.8866	7.73196	7.73196	trm|Q91VM5; cra|mCP20909.2	RNA binding motif protein, X chromosome retrogene (Mus musculus 3 days neonate thymus cDNA, RIKEN full-length enriched library clone:A630047E05 product:RNA binding motif protein, X chromosome retrogene, full insert sequence) ; NRAA Best Hit: similar to Heterogeneous nuclear ribonucleoprotein G (hnRNP G) (RNA binding motif protein, X chromosome) (Glycoprotein p43)	1	auto	0	99	DVYLSPRDDGYSTK	Phospho(S)@5;	0.00222979	1982.93	661.982	1982.92	661.982	3	14	22.1.1.2394.2	46.5084	1.08581	11.5046	1.45618	10.3091	1.09495	7.49206	103.16	10.05	258.36	15.81	164.77	13.67	502.02	21.7
98	4.31	4.31	62.8866	7.73196	7.73196	trm|Q91VM5; cra|mCP20909.2	RNA binding motif protein, X chromosome retrogene (Mus musculus 3 days neonate thymus cDNA, RIKEN full-length enriched library clone:A630047E05 product:RNA binding motif protein, X chromosome retrogene, full insert sequence) ; NRAA Best Hit: similar to Heterogeneous nuclear ribonucleoprotein G (hnRNP G) (RNA binding motif protein, X chromosome) (Glycoprotein p43)	1	auto	0	99	DVYLSPRDDGYSTK	Phospho(S)@5;	-0.00143242	1982.92	661.981	1982.92	661.982	3	16	22.1.1.2397.2	46.7259	0.822764	8.57425	1.35341	7.04899	0.944461	5.13023	174.86	13.19	577.94	23.56	342.57	19.7	968.65	30.17
98	4.31	4.31	62.8866	7.73196	7.73196	trm|Q91VM5; cra|mCP20909.2	RNA binding motif protein, X chromosome retrogene (Mus musculus 3 days neonate thymus cDNA, RIKEN full-length enriched library clone:A630047E05 product:RNA binding motif protein, X chromosome retrogene, full insert sequence) ; NRAA Best Hit: similar to Heterogeneous nuclear ribonucleoprotein G (hnRNP G) (RNA binding motif protein, X chromosome) (Glycoprotein p43)	1	auto	0	99	DVYLSPRDDGYSTK	Phospho(S)@5;	-0.00344664	1982.92	661.981	1982.92	661.982	3	16	22.1.1.2400.2	46.9433	0.740448	8.45888	1.51335	6.38765	1.00368	4.791	176.57	13.3	648.47	24.96	429.8	21.91	1155.01	32.95
98	4.31	4.31	62.8866	7.73196	7.73196	trm|Q91VM5; cra|mCP20909.2	RNA binding motif protein, X chromosome retrogene (Mus musculus 3 days neonate thymus cDNA, RIKEN full-length enriched library clone:A630047E05 product:RNA binding motif protein, X chromosome retrogene, full insert sequence) ; NRAA Best Hit: similar to Heterogeneous nuclear ribonucleoprotein G (hnRNP G) (RNA binding motif protein, X chromosome) (Glycoprotein p43)	1	auto	0	99	DVYLSPRDDGYSTK	Phospho(S)@5;	0.00754001	1982.93	661.984	1982.92	661.982	3	16	22.1.1.2403.2	47.1608	0.955077	9.55754	1.3866	8.29528	1.05318	5.95805	145.03	11.96	412.94	19.95	250.77	16.91	771.77	26.91
98	4.31	4.31	62.8866	7.73196	7.73196	trm|Q91VM5; cra|mCP20909.2	RNA binding motif protein, X chromosome retrogene (Mus musculus 3 days neonate thymus cDNA, RIKEN full-length enriched library clone:A630047E05 product:RNA binding motif protein, X chromosome retrogene, full insert sequence) ; NRAA Best Hit: similar to Heterogeneous nuclear ribonucleoprotein G (hnRNP G) (RNA binding motif protein, X chromosome) (Glycoprotein p43)	1	auto	0	98	DVYLSPRDDGYSTK	Phospho(S)@5;	0.0278021	1982.95	661.991	1982.92	661.982	3	13	21.1.1.2570.2	53.585	1.09861	18.7638	1.41002	17.1359	1.12561	12.2219	38.84	6.16	96.14	9.64	59.37	8.25	192.04	13.42
98	4.31	4.31	62.8866	7.73196	7.73196	trm|Q91VM5; cra|mCP20909.2	RNA binding motif protein, X chromosome retrogene (Mus musculus 3 days neonate thymus cDNA, RIKEN full-length enriched library clone:A630047E05 product:RNA binding motif protein, X chromosome retrogene, full insert sequence) ; NRAA Best Hit: similar to Heterogeneous nuclear ribonucleoprotein G (hnRNP G) (RNA binding motif protein, X chromosome) (Glycoprotein p43)	1	auto	0	96	DVYLSPRDDGYSTK	Phospho(S)@5;	0.0135184	1982.94	661.986	1982.92	661.982	3	13	21.1.1.2528.3	50.5342	2.15862	22.8099	1.70328	24.2553	1.14983	18.5575	33.53	5.66	42.24	6.48	31.51	5.92	86.19	9
98	4.31	4.31	62.8866	7.73196	7.73196	trm|Q91VM5; cra|mCP20909.2	RNA binding motif protein, X chromosome retrogene (Mus musculus 3 days neonate thymus cDNA, RIKEN full-length enriched library clone:A630047E05 product:RNA binding motif protein, X chromosome retrogene, full insert sequence) ; NRAA Best Hit: similar to Heterogeneous nuclear ribonucleoprotein G (hnRNP G) (RNA binding motif protein, X chromosome) (Glycoprotein p43)	1	auto	0	95	DVYLSPRDDGYSTK	Phospho(S)@5;	0.0235902	1982.95	661.99	1982.92	661.982	3	13	21.1.1.2576.2	54.025	1.89634	20.6618	1.98043	20.2182	1.37495	15.7736	38.64	6.08	55.41	7.42	48.06	7.28	135.2	11.27
98	4.31	4.31	62.8866	7.73196	7.73196	trm|Q91VM5; cra|mCP20909.2	RNA binding motif protein, X chromosome retrogene (Mus musculus 3 days neonate thymus cDNA, RIKEN full-length enriched library clone:A630047E05 product:RNA binding motif protein, X chromosome retrogene, full insert sequence) ; NRAA Best Hit: similar to Heterogeneous nuclear ribonucleoprotein G (hnRNP G) (RNA binding motif protein, X chromosome) (Glycoprotein p43)	1	auto	0	95	DVYLSPRDDGYSTK	Phospho(S)@5;	0.00930651	1982.93	661.985	1982.92	661.982	3	13	21.1.1.2582.2	54.465	1.11018	22.2877	0.93756	24.1408	0.936124	15.0089	27.61	5.2	67.63	8.06	27.77	5.83	112.35	10.25
98	4.31	4.31	62.8866	7.73196	7.73196	trm|Q91VM5; cra|mCP20909.2	RNA binding motif protein, X chromosome retrogene (Mus musculus 3 days neonate thymus cDNA, RIKEN full-length enriched library clone:A630047E05 product:RNA binding motif protein, X chromosome retrogene, full insert sequence) ; NRAA Best Hit: similar to Heterogeneous nuclear ribonucleoprotein G (hnRNP G) (RNA binding motif protein, X chromosome) (Glycoprotein p43)	1	auto	0	77	DVYLSPRDDGYSTK	Phospho(S)@5;	0.00619339	1982.93	661.984	1982.92	661.982	3	12	21.1.1.2588.2	54.905	0.886729	26.0473	0.630799	31.5389	0.874194	16.2422	19.18	4.36	58.82	7.48	16.25	4.69	91.25	9.22
98	4.31	4.31	62.8866	7.73196	7.73196	trm|Q91VM5; cra|mCP20909.2	RNA binding motif protein, X chromosome retrogene (Mus musculus 3 days neonate thymus cDNA, RIKEN full-length enriched library clone:A630047E05 product:RNA binding motif protein, X chromosome retrogene, full insert sequence) ; NRAA Best Hit: similar to Heterogeneous nuclear ribonucleoprotein G (hnRNP G) (RNA binding motif protein, X chromosome) (Glycoprotein p43)	1	auto	0	74	DVYLSPRDDGYSTK	Phospho(S)@5;	0.0422689	1982.97	661.996	1982.92	661.982	3	12	21.1.1.2595.3	55.445	1.04975	25.755	1.40145	22.9181	0.813576	17.512	20.39	4.47	52.82	7.14	32.42	6	76.26	8.49
98	4.31	4.31	62.8866	7.73196	7.73196	trm|Q91VM5; cra|mCP20909.2	RNA binding motif protein, X chromosome retrogene (Mus musculus 3 days neonate thymus cDNA, RIKEN full-length enriched library clone:A630047E05 product:RNA binding motif protein, X chromosome retrogene, full insert sequence) ; NRAA Best Hit: similar to Heterogeneous nuclear ribonucleoprotein G (hnRNP G) (RNA binding motif protein, X chromosome) (Glycoprotein p43)	1	auto	0	31	DVYLSPRDDGYSTK	Phospho(S)@5;	0.0268864	1982.95	661.991	1982.92	661.982	3	11	21.1.1.2603.3	56.0317	0.957768	31.7137	1.18585	29.4231	1.09211	19.644	13.19	3.61	37.45	6	19.45	4.8	72.58	8.25
36	10.69	10.69	88.5246	45.2459	45.2459	dbj|BAB29028.1	unnamed protein product	0	auto - low probability	0.568636	73	EDGRTLSDYNIQK	Phospho(T)@5	0.0189731	2050.03	684.35	2050.01	684.344	3	13	23.1.1.1628.3	50.4672	0.945308	23.2925	0.898769	24.4678	1.12259	14.2751	24.33	4.9	69.99	8.19	27.55	5.92	139.43	11.4
63	6.05	6.05	25.2825	7.20339	7.20339	spt|Q08943	Structure-specific recognition protein 1 (SSRP1) (Recombination signal sequence recognition protein) (T160)	1	auto	2	99	EGINPGYDDYADSDEDQHDAYLER	Phospho(S)@13	0.0293791	3010.22	1004.41	3010.19	1004.4	3	23	19.1.1.2361.3	50.8529	0.764197	31.2496	0.712729	34.1125	1.23056	17.2513	13	3.61	46.26	6.63	14.44	4.47	101.02	9.7
63	6.05	6.05	25.2825	7.20339	7.20339	spt|Q08943	Structure-specific recognition protein 1 (SSRP1) (Recombination signal sequence recognition protein) (T160)	1	auto	0	99	EGINPGYDDYADSDEDQHDAYLER	Phospho(S)@13	0.0310271	3010.22	1004.41	3010.19	1004.4	3	22	19.1.1.2364.3	51.0704	0.860615	26.0182	1.10448	24.0579	1.28766	15.036	19.15	4.36	60.51	7.62	29.27	6	138.27	11.36
63	6.05	6.05	25.2825	7.20339	7.20339	spt|Q08943	Structure-specific recognition protein 1 (SSRP1) (Recombination signal sequence recognition protein) (T160)	1	auto	0	99	EGINPGYDDYADSDEDQHDAYLER	Phospho(S)@13	0.0297454	3010.22	1004.41	3010.19	1004.4	3	24	19.1.1.2367.3	51.2879	1.11	33.4169			1.71246	20.5763	12.27	3.46	30.06	5.39	14.76	4.36	91.35	9.22
15	15.73	15.73	58.1669	14.2186	14.2186	spt|Q9JIK5	Nucleolar RNA helicase II (Nucleolar RNA helicase Gu) (RH II/Gu) (DEAD-box protein 21)	1	auto	2	99	EIITEEPSEEEADMPKPK	Phospho(S)@8; Oxidation(M)@14	0.0445455	2599.28	650.827	2599.23	650.816	4	15	22.1.1.2387.3	46.0275	0.892019	13.2911	0.958924	13.0116	0.816259	8.44264	73.74	8.54	224.8	14.66	94.41	10.63	325.63	17.46
313	1.48	1.48	15.8451	0	0	cra|mCP19032.2	RIKEN cDNA D830007G01 gene	0	auto - low probability	0.154902	30	EIVTPVTVQDLR	Phospho(T)@4	0.0867691	1636.91	546.643	1636.82	546.614	3	14	5.1.1.2799.3	75.4695	1.77099	11.9249	1.53008	12.4943	1.31313	8.95628	112.53	10.39	172.79	13.04	115.79	11.53	402.65	19.42
89	4.87	4.9	69.2557	4.85437	3.12837	cra|mCP113751	NRAA Best Hit: similar to Ser/Arg-related nuclear matrix protein; plenty-of-prolines-101; serine/arginine repetitive matrix protein 1	1	auto	2	99	EKSPELPEPSVR	Phospho(S)@3	0.0332599	1734.91	579.312	1734.88	579.301	3	14	22.1.1.2390.2	46.2184	1.47114	12.0616	1.1158	13.3565	0.939923	8.99207	102.49	9.95	189.45	13.56	92.58	10.44	316	17.2
89	4.87	4.9	69.2557	4.85437	3.12837	cra|mCP113751	NRAA Best Hit: similar to Ser/Arg-related nuclear matrix protein; plenty-of-prolines-101; serine/arginine repetitive matrix protein 1	1	auto	0	74	EKSPELPEPSVR	Phospho(S)@3	0.0270341	1734.91	579.309	1734.88	579.301	3	12	22.1.1.2393.2	46.4358	1.27681	13.8801	1.30092	13.695	0.885068	9.96539	74.11	8.49	157.84	12.37	89.93	10.1	247.91	15.26
292	1.96	1.96	26.2035	1.03595	1.03595	trm|Q69ZY3	MKIAA0824 protein (Fragment)	0	auto - low probability	0.107905	22	ENWQSSKSAK	Phospho(S)@6	0.237968	1676.07	559.697	1675.83	559.617	3	11	10.1.1.2415.3	48.6532	1.16263	15.9968	1.36624	15.1164	1.16965	10.5718	54.31	7.28	127.03	11.09	76.01	9.38	263.67	15.72
146	3.46	3.46	46.8635	9.22509	9.22509	cra|mCP101964	RIKEN cDNA 9430010O03 gene	1	auto	0.154902	30	ERASSPPDRIDIFGR	Phospho(S)@5	0.0202358	1938.96	485.748	1938.94	485.743	4	11	2.1.1.2338.2	63.8875	0.909387	16.7663	0.905047	17.0092	0.826851	10.7022	46.52	6.78	139.11	11.53	55.14	8.19	204.12	13.82
32	11.06	11.06	55.3514	6.7027	5.2973	cra|mCP58089.1	thyroid hormone receptor associated protein 3	1	auto	2	99	ERSPALKSPLQSVVVR	Phospho(S)@3	-0.0151634	2133.18	534.301	2133.19	534.305	4	17	2.1.1.2369.3	66.1758	0.990514	29.5467	0.753096	34.237	0.967148	18.9273	15.24	3.87	41.84	6.32	13.8	4.24	71.81	8.19
32	11.06	11.06	55.3514	6.7027	5.2973	cra|mCP58089.1	thyroid hormone receptor associated protein 3	1	auto	0	99	ERSPALKSPLQSVVVR	Phospho(S)@3	0.0146238	2133.21	534.309	2133.19	534.305	4	15	2.1.1.2378.2	66.8067	1.29434	26.3632	1.34212	25.9434	0.984967	18.664	20.6	4.47	43.28	6.48	25.44	5.39	75.65	8.43
32	11.06	11.06	55.3514	6.7027	5.2973	cra|mCP58089.1	thyroid hormone receptor associated protein 3	1	auto	0	99	ERSPALKSPLQSVVVR	Phospho(S)@3	0.0068108	2133.2	534.307	2133.19	534.305	4	15	2.1.1.2381.2	67.0242	1.63116	20.8952	0.610172	31.7961	0.737631	16.8987	35.33	5.83	58.9	7.55	15.74	4.58	77.1	8.49
32	11.06	11.06	55.3514	6.7027	5.2973	cra|mCP58089.1	thyroid hormone receptor associated protein 3	0	no quant - weak signal	0	99	ERSPALKSPLQSVVVR	Phospho(S)@3	0.0173096	2133.21	534.309	2133.19	534.305	4	15	2.1.1.2387.3	67.4883							6.21	2.45	11.38	3.32	3.59	2.24	25.78	4.9
32	11.06	11.06	55.3514	6.7027	5.2973	cra|mCP58089.1	thyroid hormone receptor associated protein 3	1	auto	0	95	ERSPALKSPLQSVVVR	Phospho(S)@3	0.0033926	2133.19	534.306	2133.19	534.305	4	13	2.1.1.2375.3	66.6133					1.30215	29.467	11.49	3.32	16.12	4	13.62	3.87	37.25	5.92
32	11.06	11.06	55.3514	6.7027	5.2973	cra|mCP58089.1	thyroid hormone receptor associated protein 3	1	auto	0	95	ERSPALKSPLQSVVVR	Phospho(S)@3	0.00656664	2133.2	534.307	2133.19	534.305	4	13	2.1.1.2403.3	68.6567							10.56	3.16	9.66	3.16	14.3	3.87	30.72	5.39
32	11.06	11.06	55.3514	6.7027	5.2973	cra|mCP58089.1	thyroid hormone receptor associated protein 3	1	auto	0	75	ERSPALKSPLQSVVVR	Phospho(S)@3	-0.0122335	2133.18	534.302	2133.19	534.305	4	12	2.1.1.2384.3	67.2708							7.32	2.65	9.76	3.16	17.55	4.24	30.56	5.39
32	11.06	11.06	55.3514	6.7027	5.2973	cra|mCP58089.1	thyroid hormone receptor associated protein 3	1	auto	0	71	ERSPALKSPLQSVVVR	Phospho(S)@3	0.0033926	2133.19	534.306	2133.19	534.305	4	12	2.1.1.2366.3	65.9575	1.22517	27.6223	1.73584	24.4371	1.31664	18.3056	18.49	4.24	41.04	6.32	31.2	5.92	95.89	9.49
32	11.06	11.06	55.3514	6.7027	5.2973	cra|mCP58089.1	thyroid hormone receptor associated protein 3	1	auto	0	70	ERSPALKSPLQSVVVR	Phospho(S)@3	0.0221927	2133.21	534.311	2133.19	534.305	4	12	2.1.1.2372.3	66.3958			1.27148	32.9644	0.744384	24.7413	5.87	2.45	27.26	5.1	15.18	4.12	36.01	5.83
32	11.06	11.06	55.3514	6.7027	5.2973	cra|mCP58089.1	thyroid hormone receptor associated protein 3	1	auto	0	70	ERSPALKSPLQSVVVR	Phospho(S)@3	-0.0132101	2133.18	534.302	2133.19	534.305	4	12	2.1.1.2396.3	68.1458							12.71	3.46	9.59	3.16	12.22	3.61	28.65	5.2
32	11.06	11.06	55.3514	6.7027	5.2973	cra|mCP58089.1	thyroid hormone receptor associated protein 3	1	auto	0	29	ERSPALKSPLQSVVVR	Phospho(S)@3	0.0234135	2133.21	534.311	2133.19	534.305	4	11	2.1.1.2390.2	67.6817			2.33348	31.3435	1.36933	25.7779	16.77	4	20.93	4.58	21.39	4.8	50.86	6.93
32	11.06	11.06	55.3514	6.7027	5.2973	cra|mCP58089.1	thyroid hormone receptor associated protein 3	1	auto	0	27	ERSPALKSPLQSVVVR	Phospho(S)@3	0.00534586	2133.2	534.307	2133.19	534.305	4	11	2.1.1.2359.3	65.4458	0.982302	31.7626	0.87848	33.4589	0.740249	21.381	13.21	3.61	36.57	5.92	14.07	4.12	48.04	6.71
124	4	4	44.0154	19.6911	19.6911	rf|XP_135479.2	PREDICTED: similar to Cdv3 protein	1	auto	2	99	ERSSRAAIVASGTDGSSAAVGSRPGDGR	Phospho(S)@17	-0.785082	2896.6	580.327	2897.39	580.485	5	15	10.1.1.2457.2	51.694	1.09481	8.43695	1.32634	7.87702	1.11568	5.49216	192.1	13.71	477.15	21.47	277.17	17.92	944.7	29.75
124	4	4	44.0154	19.6911	19.6911	rf|XP_135479.2	PREDICTED: similar to Cdv3 protein	0	auto - shared MS/MS	0	29	ERSSRAAIVASGTDGSSAAVGSRPGDGR	Phospho(S)@17	0.201246	2897.59	580.525	2897.39	580.485	5	12	10.1.1.2481.3	53.4798	1.291	11.046	1.30154	11.1494	1.40598	7.37399	117.39	10.68	247.27	15.49	140.95	13	616.95	24
6	22.2	31.67	67.713	44.3946	44.3946	rf|NP_064418.1; cra|mCP102832	histone 1, H1b ; histone 1, H1b	0	auto - low probability	2	99	ETAPAETAAPAPVEKSPAKKK	Phospho(S)@16	-0.00916044	2904.56	727.147	2904.57	727.15	4	16	4.1.1.2416.2	45.01	1.60944	5.64857	1.66311	5.55089	1.20301	4.16951	484.01	21.59	817.8	28.34	595.67	25.83	1745.89	40.48
6	22.2	31.67	67.713	44.3946	44.3946	rf|NP_064418.1; cra|mCP102832	histone 1, H1b ; histone 1, H1b	0	auto - low probability	0	64	ETAPAETAAPAPVEKSPAKKK	Phospho(S)@16	-0.01673	2904.55	727.145	2904.57	727.15	4	14	4.1.1.2410.3	44.5867	1.93846	3.44626	1.64267	3.58477	1.00895	2.7778	1399.09	36.59	1962.71	44.05	1412.03	39.47	3514.21	57.52
66	6.01	6.01	29.8021	7.79977	7.79977	spt|O88509; gb|AAC40179.2; cra|mCP94179; cra|mCP94178; cra|mCP94175; cra|mCP94174	DNA (cytosine-5)-methyltransferase 3B (EC 2.1.1.37) (Dnmt3b) (DNA methyltransferase MmuIIIB) (DNA MTase MmuIIIB) (M.MmuIIIB) ; DNA cytosine-5 methyltransferase 3B2 ; DNA methyltransferase 3B ; DNA methyltransferase 3B ; DNA methyltransferase 3B ; DNA methyltransferase 3B	0	auto - low probability	0	99	EVSSLLNYTQDMTGDGDRDDEVDDGNGSDILMPK	Phospho(T)@13	0.208917	4021.96	1006.5	4021.75	1006.44	4	18	21.1.1.2925.2	79.4458	1.36665	27.2682	1.54248	25.5335	0.512674	22.7799	19.61	4.36	39.02	6.16	26.36	5.29	35.5	5.83
66	6.01	6.01	29.8021	7.79977	7.79977	spt|O88509; gb|AAC40179.2; cra|mCP94179; cra|mCP94178; cra|mCP94175; cra|mCP94174	DNA (cytosine-5)-methyltransferase 3B (EC 2.1.1.37) (Dnmt3b) (DNA methyltransferase MmuIIIB) (DNA MTase MmuIIIB) (M.MmuIIIB) ; DNA cytosine-5 methyltransferase 3B2 ; DNA methyltransferase 3B ; DNA methyltransferase 3B ; DNA methyltransferase 3B ; DNA methyltransferase 3B	0	auto - low probability	0	85	EVSSLLNYTQDMTGDGDRDDEVDDGNGSDILMPK	Phospho(T)@13	0.148852	4021.9	1006.48	4021.75	1006.44	4	14	21.1.1.2949.3	81.2141	2.91259	22.2202	2.10976	23.6032	0.720445	21.4203	41.15	6.24	38.42	6.24	35.5	6.08	49.12	6.86
66	6.01	6.01	29.8021	7.79977	7.79977	spt|O88509; gb|AAC40179.2; cra|mCP94179; cra|mCP94178; cra|mCP94175; cra|mCP94174	DNA (cytosine-5)-methyltransferase 3B (EC 2.1.1.37) (Dnmt3b) (DNA methyltransferase MmuIIIB) (DNA MTase MmuIIIB) (M.MmuIIIB) ; DNA cytosine-5 methyltransferase 3B2 ; DNA methyltransferase 3B ; DNA methyltransferase 3B ; DNA methyltransferase 3B ; DNA methyltransferase 3B	0	auto - low probability	0	99	EVSSLLNYTQDMTGDGDRDDEVDDGNGSDILMPK	Phospho(T)@13	0.0187389	4020.79	1006.2	4020.77	1006.2	4	17	21.1.1.2931.3	79.9075	1.35848	25.3954	2.81392	19.9115	0.516135	21.3194	22.7	4.69	45.44	6.71	56	7.48	41.62	6.4
66	6.01	6.01	29.8021	7.79977	7.79977	spt|O88509; gb|AAC40179.2; cra|mCP94179; cra|mCP94178; cra|mCP94175; cra|mCP94174	DNA (cytosine-5)-methyltransferase 3B (EC 2.1.1.37) (Dnmt3b) (DNA methyltransferase MmuIIIB) (DNA MTase MmuIIIB) (M.MmuIIIB) ; DNA cytosine-5 methyltransferase 3B2 ; DNA methyltransferase 3B ; DNA methyltransferase 3B ; DNA methyltransferase 3B ; DNA methyltransferase 3B	0	auto - low probability	0	99	EVSSLLNYTQDMTGDGDRDDEVDDGNGSDILMPK	Phospho(T)@9	0.161549	4021.91	1006.49	4021.75	1006.44	4	16	21.1.1.2953.2	81.4783	3.08025	25.0767	3.64455	23.5768	0.588813	25.837	33.8	5.66	29.84	5.57	47.63	6.86	31.18	5.57
66	6.01	6.01	29.8021	7.79977	7.79977	spt|O88509; gb|AAC40179.2; cra|mCP94179; cra|mCP94178; cra|mCP94175; cra|mCP94174	DNA (cytosine-5)-methyltransferase 3B (EC 2.1.1.37) (Dnmt3b) (DNA methyltransferase MmuIIIB) (DNA MTase MmuIIIB) (M.MmuIIIB) ; DNA cytosine-5 methyltransferase 3B2 ; DNA methyltransferase 3B ; DNA methyltransferase 3B ; DNA methyltransferase 3B ; DNA methyltransferase 3B	0	auto - low probability	0	99	EVSSLLNYTQDMTGDGDRDDEVDDGNGSDILMPK	Phospho(T)@9	0.192802	4021.94	1006.49	4021.75	1006.44	4	16	21.1.1.2928.2	79.6633	1.88148	25.6269	2.21585	23.7863	0.562885	23.2841	25.06	4.9	36.22	6	35.15	6	36.18	5.92
182	2.16	2.16	21.6882	0.444265	0.444265	spt|Q61687	Transcriptional regulator ATRX (X-linked nuclear protein) (Heterochromatin protein 2) (HP1 alpha-interacting protein) (HP1-BP38 protein)	0	auto - low probability	0.124939	25	FGQTKPVYVYRFL	Phospho(T)@4	0.096176	1985.14	497.292	1985.04	497.268	4	11	14.1.1.2886.2	90.288	1.37821	10.12	1.01678	11.2923	0.716607	7.79056	142.48	11.75	281.13	16.49	125.19	12.08	357.51	18.33
319	1.41	1.41	27.5148	3.25444	3.25444	trm|Q9JIZ5; cra|mCP86485.1	Activator protein 4 (Transcription factor AP-4) (Activating enhancer- binding protein 4) ; transcription factor AP-4 (activating enhancer-binding protein 4)	1	auto	1.39794	96	FIQELSGSSPK	Phospho(S)@9	0.0553556	1559.84	520.954	1559.78	520.935	3	13	19.1.1.2392.2	53.0745	1.56263	18.5002	1.51906	18.5386	1.05793	13.807	44.62	6.56	77.65	8.72	51.66	7.62	145.78	11.71
319	1.41	1.41	27.5148	3.25444	3.25444	trm|Q9JIZ5; cra|mCP86485.1	Activator protein 4 (Transcription factor AP-4) (Activating enhancer- binding protein 4) ; transcription factor AP-4 (activating enhancer-binding protein 4)	1	auto	0	34	FIQELSGSSPK	Phospho(S)@9	0.0586516	1559.84	520.955	1559.78	520.935	3	11	19.1.1.2389.2	52.857	1.28836	23.5983	1.72645	21.127	1.02381	16.5808	25.74	5	54.33	7.28	41.08	6.71	98.71	9.64
166	2.46	2.46	18.3664	1.30866	0.767148	rf|XP_136658.4	RIKEN cDNA 4930431J08	1	auto	0.39794	60	FQRTNQSSFLKK	Phospho(S)@7	0.143689	1995.21	499.81	1995.07	499.774	4	12	10.1.1.2759.3	73.8348	1.85241	13.9733	1.64591	14.4911	1.41946	10.5306	83.48	8.94	122.55	11	88.34	10.05	308.7	17
312	1.49	1.49	25.5987	3.05533	0	cra|mCP34405.2	NRAA Best Hit: similar to KIAA1203 protein	0	auto - low probability	0.721246	81	FRPEGILSQRGIHLNNNLNHLK	Phospho(S)@8	0.126626	2896.61	580.329	2896.48	580.304	5	18	10.1.1.2471.2	52.7198	1.25612	10.6458	1.46269	10.1224	1.33485	7.09417	125.48	11.05	271.65	16.25	174.02	14.21	643.49	24.54
145	3.54	3.54	25.8947	5.89474	5.89474	spt|P26369; pir|S22646	Splicing factor U2AF 65 kDa subunit (U2 auxiliary factor 65 kDa subunit) (U2 snRNP auxiliary factor large subunit) ; splicing factor U2AF homolog - mouse	1	auto	1.52288	97	GAKEEHGGLIRSPR	Phospho(S)@12	0.0123064	1873.99	625.67	1873.98	625.666	3	13	9.1.1.2422.3	50.385	0.67105	28.0308	0.79999	27.2352	1.22639	14.6502	15.84	4	64.19	7.81	22.49	5.48	139.7	11.4
145	3.54	3.54	25.8947	5.89474	5.89474	spt|P26369; pir|S22646	Splicing factor U2AF 65 kDa subunit (U2 auxiliary factor 65 kDa subunit) (U2 snRNP auxiliary factor large subunit) ; splicing factor U2AF homolog - mouse	1	auto	0	35	GAKEEHGGLIRSPR	Phospho(S)@12	0.0112077	1873.99	625.67	1873.98	625.666	3	11	9.1.1.2408.3	49.365	1.18662	18.9056	0.939595	20.9971	0.938212	13.0586	38.98	6.16	89.33	9.27	36.76	6.71	148.73	11.79
145	3.54	3.54	25.8947	5.89474	5.89474	spt|P26369; pir|S22646	Splicing factor U2AF 65 kDa subunit (U2 auxiliary factor 65 kDa subunit) (U2 snRNP auxiliary factor large subunit) ; splicing factor U2AF homolog - mouse	1	auto	0	30	GAKEEHGGLIRSPR	Phospho(S)@12	0.0264055	1874	625.675	1873.98	625.666	3	11	9.1.1.2418.3	50.0925	0.646935	22.8842	1.1788	17.8615	0.831001	12.6447	23.69	4.9	99.58	9.75	51.41	7.68	146.85	11.75
145	3.54	3.54	25.8947	5.89474	5.89474	spt|P26369; pir|S22646	Splicing factor U2AF 65 kDa subunit (U2 auxiliary factor 65 kDa subunit) (U2 snRNP auxiliary factor large subunit) ; splicing factor U2AF homolog - mouse	1	auto	0	24	GAKEEHGGLIRSPR	Phospho(S)@12	0.0201799	1874	625.673	1873.98	625.666	3	11	9.1.1.2415.2	49.8475	0.97215	20.5373	0.628212	26.2283	1.05999	12.8327	31.47	5.57	88.03	9.17	24.22	5.83	165.59	12.41
40	9.8	9.8	35	15.7576	13.4848	trm|Q68FG5	Eef1d protein	0	auto - low probability	0	80	GATPAEDDEDKDIDLFGSDEEEEDKEAAR	Phospho(S)@18	0.0490521	3606.57	902.651	3606.52	902.639	4	14	20.1.1.2616.3	60.9714	0.97261	19.3378	0.831126	20.7968	0.702371	13.1144	35.53	5.92	99.34	9.75	36.16	6.63	123.82	10.77
40	9.8	9.8	35	15.7576	13.4848	trm|Q68FG5	Eef1d protein	0	auto - low probability	0	79	GATPAEDDEDKDIDLFGSDEEEEDKEAAR	Phospho(S)@18	0.0453898	3606.57	902.65	3606.52	902.639	4	14	20.1.1.2613.2	60.7272	0.812426	24.0606	0.374271	37.7126	0.688571	15.2037	22.09	4.69	73.94	8.37	12.12	4.36	90.35	9.17
40	9.8	9.8	35	15.7576	13.4848	trm|Q68FG5	Eef1d protein	1	auto	2	99	GATPAEDDEDKDIDLFGSDEEEEDKEAAR	Phospho(S)@18	-0.0320324	3707.59	742.525	3707.62	742.532	5	22	23.1.1.1723.3	57.3963	0.65163	16.1679	0.481703	20.2384	0.944078	8.70464	47.41	6.93	197.85	13.67	41.74	7.94	331.47	17.55
40	9.8	9.8	35	15.7576	13.4848	trm|Q68FG5	Eef1d protein	1	auto	0	99	GATPAEDDEDKDIDLFGSDEEEEDKEAAR	Phospho(S)@18	-0.0309213	3707.59	927.905	3707.62	927.913	4	26	23.1.1.1704.3	56.0105	0.71787	12.789	0.51121	16.3383	1.09313	7.00753	76.64	8.77	290.32	16.58	65	9.95	563.18	22.87
40	9.8	9.8	35	15.7576	13.4848	trm|Q68FG5	Eef1d protein	1	auto	0	99	GATPAEDDEDKDIDLFGSDEEEEDKEAAR	Phospho(S)@18	-0.0265268	3707.59	927.906	3707.62	927.913	4	29	23.1.1.1707.2	56.2013	0.666485	11.9434	0.464564	15.8317	1.1948	6.23967	87.08	9.38	355.3	18.33	72.29	10.82	753.34	26.44
40	9.8	9.8	35	15.7576	13.4848	trm|Q68FG5	Eef1d protein	1	auto	0	99	GATPAEDDEDKDIDLFGSDEEEEDKEAAR	Phospho(S)@18	-0.0240854	3707.6	927.907	3707.62	927.913	4	27	23.1.1.1710.3	56.448	0.806865	9.71394	0.596826	11.9551	1.16843	5.5342	135.49	11.62	456.64	20.83	119.36	13.19	946.84	29.67
40	9.8	9.8	35	15.7576	13.4848	trm|Q68FG5	Eef1d protein	1	auto	0	99	GATPAEDDEDKDIDLFGSDEEEEDKEAAR	Phospho(S)@18	-0.0204232	3707.6	927.908	3707.62	927.913	4	28	23.1.1.1713.2	56.6397	0.781686	9.26631	0.649296	10.6253	1.04784	5.30518	148.21	12.17	515.6	22.14	146.62	14.25	958.76	29.87
40	9.8	9.8	35	15.7576	13.4848	trm|Q68FG5	Eef1d protein	1	auto	0	99	GATPAEDDEDKDIDLFGSDEEEEDKEAAR	Phospho(S)@18	-0.0292123	3707.59	927.905	3707.62	927.913	4	28	23.1.1.1716.2	56.8588	0.651231	9.64321	0.706131	9.79787	1.09959	5.06008	133.33	11.62	556.75	22.98	172.18	15.3	1086.4	31.8
40	9.8	9.8	35	15.7576	13.4848	trm|Q68FG5	Eef1d protein	1	auto	0	99	GATPAEDDEDKDIDLFGSDEEEEDKEAAR	Phospho(S)@18	-0.0209115	3707.6	927.907	3707.62	927.913	4	27	23.1.1.1719.2	57.0772	0.666766	9.1208	0.566853	10.5897	1.08152	4.84586	149.42	12.29	609.4	24.02	151.29	14.87	1169.6	32.97
40	9.8	9.8	35	15.7576	13.4848	trm|Q68FG5	Eef1d protein	1	auto	0	99	GATPAEDDEDKDIDLFGSDEEEEDKEAAR	Phospho(S)@18	-0.0277599	3707.59	742.526	3707.62	742.532	5	20	23.1.1.1720.3	57.1763	0.48363	16.5399	0.539934	16.7852	0.892523	7.8486	44.17	6.78	248.36	15.3	58.73	9.17	393.37	19.13
40	9.8	9.8	35	15.7576	13.4848	trm|Q68FG5	Eef1d protein	1	auto	0	99	GATPAEDDEDKDIDLFGSDEEEEDKEAAR	Phospho(S)@18	-0.0272592	3707.59	927.906	3707.62	927.913	4	28	23.1.1.1722.2	57.2963	0.622534	9.63503	0.586654	10.6553	1.10456	4.94737	132.83	11.62	580.23	23.43	149.08	14.7	1137.34	32.51
40	9.8	9.8	35	15.7576	13.4848	trm|Q68FG5	Eef1d protein	1	auto	0	99	GATPAEDDEDKDIDLFGSDEEEEDKEAAR	Phospho(S)@18	-0.0279916	3707.59	927.906	3707.62	927.913	4	28	23.1.1.1725.3	57.5413	0.632945	10.0564	0.472728	12.7612	1.09865	5.20261	122.18	11.14	524.93	22.27	108.68	13.08	1023.44	30.82
40	9.8	9.8	35	15.7576	13.4848	trm|Q68FG5	Eef1d protein	1	auto	0	99	GATPAEDDEDKDIDLFGSDEEEEDKEAAR	Phospho(S)@18	-0.0304331	3707.59	927.905	3707.62	927.913	4	30	23.1.1.1728.3	57.7605	0.56693	10.8147	0.566162	11.618	1.01307	5.40283	104.4	10.34	500.77	21.75	124.17	13.38	900.28	28.93
40	9.8	9.8	35	15.7576	13.4848	trm|Q68FG5	Eef1d protein	1	auto	0	99	GATPAEDDEDKDIDLFGSDEEEEDKEAAR	Phospho(S)@18	-0.00992509	3707.61	927.91	3707.62	927.913	4	29	23.1.1.1731.2	57.9522	0.74805	10.3113	0.621117	11.9555	1.11008	5.73679	118.8	10.91	431.87	20.25	117.48	12.92	850.76	28.12
40	9.8	9.8	35	15.7576	13.4848	trm|Q68FG5	Eef1d protein	1	auto	0	99	GATPAEDDEDKDIDLFGSDEEEEDKEAAR	Phospho(S)@18	-0.0179818	3707.6	927.908	3707.62	927.913	4	25	23.1.1.1734.2	58.1713	0.787448	11.6273	0.363654	19.4878	1.20148	6.5185	94.18	9.7	325.24	17.55	51.8	9.7	693.46	25.36
40	9.8	9.8	35	15.7576	13.4848	trm|Q68FG5	Eef1d protein	1	auto	0	99	GATPAEDDEDKDIDLFGSDEEEEDKEAAR	Phospho(S)@18	-0.0253061	3707.6	927.906	3707.62	927.913	4	25	23.1.1.1737.2	58.3897	0.415624	14.7027	0.595837	13.2403	1.03141	6.30892	55.67	7.68	364.24	18.52	95.05	11.62	666.68	24.9
40	9.8	9.8	35	15.7576	13.4848	trm|Q68FG5	Eef1d protein	1	auto	0	99	GATPAEDDEDKDIDLFGSDEEEEDKEAAR	Phospho(S)@18	0.159876	3707.78	927.953	3707.62	927.913	4	16	2.1.1.2328.3	63.1808	0.36021	15.3843	0.477991	14.696	1.02582	6.13943	50.93	7.42	384.49	19	80.49	11.14	699.93	25.5
40	9.8	9.8	35	15.7576	13.4848	trm|Q68FG5	Eef1d protein	1	auto	0	99	GATPAEDDEDKDIDLFGSDEEEEDKEAAR	Phospho(S)@18	-0.0372204	3707.58	742.524	3707.62	742.532	5	19	23.1.1.1717.2	56.9322	0.668681	12.6112	0.5593	14.6382	0.977676	6.8284	78.19	8.89	317.98	17.35	77.89	10.58	551.69	22.65
40	9.8	9.8	35	15.7576	13.4848	trm|Q68FG5	Eef1d protein	1	auto	0	99	GATPAEDDEDKDIDLFGSDEEEEDKEAAR	Phospho(S)@18	-0.0366101	3707.58	742.524	3707.62	742.532	5	17	23.1.1.1720.2	57.1497	0.659228	12.3783	0.660915	13.0935	1.08122	6.54417	81.07	9.06	334.42	17.8	96.8	11.58	641.66	24.43
40	9.8	9.8	35	15.7576	13.4848	trm|Q68FG5	Eef1d protein	1	auto	0	99	GATPAEDDEDKDIDLFGSDEEEEDKEAAR	Phospho(S)@18	-0.00797195	3707.61	927.911	3707.62	927.913	4	19	23.1.1.1724.2	57.4422	0.557275	8.9318	0.581051	9.42701	1.08372	4.37379	152.94	12.53	746.31	26.55	189.92	16.58	1435.28	36.52
40	9.8	9.8	35	15.7576	13.4848	trm|Q68FG5	Eef1d protein	1	auto	0	99	GATPAEDDEDKDIDLFGSDEEEEDKEAAR	Phospho(S)@18	0.00081718	3707.62	927.913	3707.62	927.913	4	17	23.1.1.1724.3	57.4688	0.653379	7.74916	0.533116	9.21961	1.05013	4.09956	206.48	14.46	859.37	28.51	200.65	17.26	1601.49	38.57
40	9.8	9.8	35	15.7576	13.4848	trm|Q68FG5	Eef1d protein	1	auto	0	99	GATPAEDDEDKDIDLFGSDEEEEDKEAAR	Phospho(S)@18	-0.0201305	3707.6	742.528	3707.62	742.532	5	16	23.1.1.1736.3	58.3438	0.620742	14.95	0.488562	18.3171	1.03077	7.75808	55.09	7.48	241.34	15.1	51.64	8.89	441.46	20.25
40	9.8	9.8	35	15.7576	13.4848	trm|Q68FG5	Eef1d protein	1	auto	0	99	GATPAEDDEDKDIDLFGSDEEEEDKEAAR	Phospho(S)@18	-0.00723952	3707.61	927.911	3707.62	927.913	4	18	23.1.1.1740.2	58.6088	0.707946	12.176	0.635008	13.6953	1.18211	6.5482	84.51	9.22	324.62	17.55	90.28	11.36	680.98	25.16
91	4.81	4.81	47.4419	18.1395	11.6279	dbj|BAB28228.1	unnamed protein product	0	auto - low probability	0.19382	36	GEGAILSSSTVTANTR	Phospho(S)@9	0.240491	1787.1	596.707	1786.86	596.627	3	12	9.1.1.2365.2	46.19	1.28894	10.6752	1.33045	10.4078	0.702157	8.07341	125.62	11.05	265.03	16.03	154.43	13.08	330.24	17.66
8	22	23	67.7054	43.9093	42.7762	trm|Q8CJ71	Heterogeneous nuclear ribonucleoprotein A2/B1/B0	0	no quant - weak signal	0	98	GFGFVTFSSMAEVDAAMAAR	Phospho(S)@8	-0.175646	2944.06	737.024	2944.24	737.067	4	16	3.1.1.3102.2	104.952							6.21	2.45	11.44	3.32	2.31	1.73	5.3	2.24
8	22	23	67.7054	43.9093	42.7762	trm|Q8CJ71	Heterogeneous nuclear ribonucleoprotein A2/B1/B0	0	no quant - weak signal	0	98	GFGFVTFSSMAEVDAAMAAR	Phospho(T)@6	-0.128893	2944.11	737.035	2944.24	737.067	4	16	2.1.1.2765.3	95.3724							5.25	2.24	5.97	2.45	5.43	2.45	15.96	3.87
2	25.77	25.77	74.6631	40.4313	40.4313	rf|XP_123260.2	similar to Heterogeneous nuclear ribonucleoprotein A1 (Helix-destabilizing protein) (Single-strand binding protein) (hnRNP core protein A1) (HDP-1) (Topoisomerase-inhibitor suppressed)	0	auto - low probability	0	41	GFGFVTYATMEEVDAAMNAR	Phospho(T)@6	0.287804	3059.56	765.896	3059.27	765.824	4	14	1.1.1.3053.2	84.9035							11.66	3.32	8.36	3	18.71	4.36	30.49	5.39
2	25.77	25.77	74.6631	40.4313	40.4313	rf|XP_123260.2	similar to Heterogeneous nuclear ribonucleoprotein A1 (Helix-destabilizing protein) (Single-strand binding protein) (hnRNP core protein A1) (HDP-1) (Topoisomerase-inhibitor suppressed)	0	auto - low probability	2	99	GFGFVTYATMEEVDAAMNAR	Phospho(T)@9	0.0136408	2307.05	770.023	2307.03	770.018	3	18	1.1.1.2897.3	73.5419					0.57586	27.3245	10.22	3.16	25.09	4.9	7.09	3	25.64	4.9
2	25.77	25.77	74.6631	40.4313	40.4313	rf|XP_123260.2	similar to Heterogeneous nuclear ribonucleoprotein A1 (Helix-destabilizing protein) (Single-strand binding protein) (hnRNP core protein A1) (HDP-1) (Topoisomerase-inhibitor suppressed)	0	no quant - weak signal	0	99	GFGFVTYATMEEVDAAMNAR	Phospho(T)@9	0.0198665	2307.05	770.025	2307.03	770.018	3	16	1.1.1.2894.2	73.2952							5.23	2.24	7.09	2.65	4.47	2.24	11.68	3.32
2	25.77	25.77	74.6631	40.4313	40.4313	rf|XP_123260.2	similar to Heterogeneous nuclear ribonucleoprotein A1 (Helix-destabilizing protein) (Single-strand binding protein) (hnRNP core protein A1) (HDP-1) (Topoisomerase-inhibitor suppressed)	0	auto - low probability	0	99	GFGFVTYATMEEVDAAMNAR	Phospho(T)@9	0.0246274	2307.06	770.027	2307.03	770.018	3	20	1.1.1.2895.3	73.3952	1.90484	30.4647	1.62552	31.2002	0.485897	28.7873	17.75	4.12	25.34	5	18.04	4.36	21.85	4.58
2	25.77	25.77	74.6631	40.4313	40.4313	rf|XP_123260.2	similar to Heterogeneous nuclear ribonucleoprotein A1 (Helix-destabilizing protein) (Single-strand binding protein) (hnRNP core protein A1) (HDP-1) (Topoisomerase-inhibitor suppressed)	0	auto - low probability	0	99	GFGFVTYATMEEVDAAMNAR	Phospho(T)@9	0.0178523	2307.05	770.024	2307.03	770.018	3	16	1.1.1.2913.3	74.7135					0.541303	30.6122	7.09	2.65	20.81	4.47	11.93	3.61	19.99	4.36
2	25.77	25.77	74.6631	40.4313	40.4313	rf|XP_123260.2	similar to Heterogeneous nuclear ribonucleoprotein A1 (Helix-destabilizing protein) (Single-strand binding protein) (hnRNP core protein A1) (HDP-1) (Topoisomerase-inhibitor suppressed)	0	auto - low probability	0	94	GFGFVTYATMEEVDAAMNAR	Phospho(T)@9	0.106295	2307.14	770.054	2307.03	770.018	3	15	1.1.1.2897.2	73.5152					0.664011	29.9973	7.11	2.65	19.68	4.36	12.94	3.74	23.19	4.69
2	25.77	25.77	74.6631	40.4313	40.4313	rf|XP_123260.2	similar to Heterogeneous nuclear ribonucleoprotein A1 (Helix-destabilizing protein) (Single-strand binding protein) (hnRNP core protein A1) (HDP-1) (Topoisomerase-inhibitor suppressed)	0	no quant - weak signal	0	85	GFGFVTYATMEEVDAAMNAR	Phospho(T)@9	0.0216977	2307.05	770.025	2307.03	770.018	3	18	1.1.1.2901.2	73.8077							10.51	3.16	11.97	3.46	10.57	3.32	13.54	3.61
2	25.77	25.77	74.6631	40.4313	40.4313	rf|XP_123260.2	similar to Heterogeneous nuclear ribonucleoprotein A1 (Helix-destabilizing protein) (Single-strand binding protein) (hnRNP core protein A1) (HDP-1) (Topoisomerase-inhibitor suppressed)	0	no quant - weak signal	0	77	GFGFVTYATMEEVDAAMNAR	Phospho(T)@9	0.0108941	2307.04	770.022	2307.03	770.018	3	16	1.1.1.2898.2	73.5885							6.15	2.45	14.39	3.74	11.42	3.46	15.69	3.87
2	25.77	25.77	74.6631	40.4313	40.4313	rf|XP_123260.2	similar to Heterogeneous nuclear ribonucleoprotein A1 (Helix-destabilizing protein) (Single-strand binding protein) (hnRNP core protein A1) (HDP-1) (Topoisomerase-inhibitor suppressed)	0	auto - low probability	0	75	GFGFVTYATMEEVDAAMNAR	Phospho(T)@9	-0.01584	2307.02	770.013	2307.03	770.018	3	15	1.1.1.2874.3	71.8535					0.756363	30.7116	10.38	3.16	17.59	4.12	4.38	2.45	23.61	4.69
2	25.77	25.77	74.6631	40.4313	40.4313	rf|XP_123260.2	similar to Heterogeneous nuclear ribonucleoprotein A1 (Helix-destabilizing protein) (Single-strand binding protein) (hnRNP core protein A1) (HDP-1) (Topoisomerase-inhibitor suppressed)	0	no quant - weak signal	0	75	GFGFVTYATMEEVDAAMNAR	Phospho(T)@9	0.0324331	2308.05	770.357	2308.02	770.346	3	14	23.1.1.978.3	27.0447							3.1	1.73	6.21	2.45	2.68	1.73	4.19	2
2	25.77	25.77	74.6631	40.4313	40.4313	rf|XP_123260.2	similar to Heterogeneous nuclear ribonucleoprotein A1 (Helix-destabilizing protein) (Single-strand binding protein) (hnRNP core protein A1) (HDP-1) (Topoisomerase-inhibitor suppressed)	0	auto - low probability	0.229148	41	GGFGGSRGGGGYGGSGDGYNGFGNDGGYGGGGPGYSGGSR	Phospho(S)@39	-1.69532	3552.66	711.54	3554.36	711.879	5	14	7.1.1.3101.2	97.0903	0.84925	17.2685	0.695941	19.4154	0.822888	10.7142	43.3	6.56	138.65	11.49	42.26	7.42	202.47	13.75
32	11.06	11.06	55.3514	6.7027	5.2973	cra|mCP58089.1	thyroid hormone receptor associated protein 3	1	auto	2	99	GGFSDADVK	Phospho(S)@4	0.0330553	1262.61	632.313	1262.58	632.297	2	14	19.1.1.2281.3	45.0062	1.34089	10.0929	1.48325	9.69575	1.08776	7.1106	142.33	11.75	288.65	16.76	187.51	14.56	557.19	22.87
159	2.61	2.61	43.1193	7.03364	2.75229	trm|Q99L58; cra|mCP9312.1; cra|mCP4658.1	Fibrillarin ; NRAA Best Hit: C. elegans FIB-1 protein (corresponding sequence T01C3.7) [Caenorhabditis elegans] ; NRAA Best Hit: C. elegans FIB-1 protein (corresponding sequence T01C3.7) [Caenorhabditis elegans]	0	auto - low probability	0.60206	75	GGGRGGKRGNQSGK	Phospho(S)@12;	0.202261	1787.11	596.71	1786.91	596.642	3	15	9.1.1.2368.2	46.41	1.03659	11.1159	1.14692	10.5425	0.5428	8.24721	109.02	10.34	286	16.58	143.66	12.65	275.49	16.16
45	8.93	8.97	70.4301	26.6129	16.9355	rf|XP_485356.1	similar to heterogeneous nuclear ribonucleoprotein A3	0	auto - low probability	0.267606	46	GGSFGGRSSGSPYGGGYGSGGGSGGYGSR	Phospho(S)@8	0.170921	3552.64	711.535	3552.47	711.501	5	15	7.1.1.2898.2	82.2036	1.05296	13.678	1.16473	13.1328	0.847462	9.21452	72.4	8.43	186.98	13.42	95.38	10.49	281.2	16.25
294	1.88	1.88	43.2815	5.94059	0	trm|Q61869	Keratin 2 epidermis	0	auto - low probability	0	28	GGSGGGGASSGGGSRGGSSSGGGSRGGSSSGGGGYSSGGGSR	Phospho(S)@14	-1.75686	3552.62	711.532	3554.38	711.884	5	16	7.1.1.2951.2	86.0903	0.657407	14.1195	0.667314	14.4214	0.704855	8.11001	62.27	7.94	257.58	15.62	75.28	9.85	322.19	17.35
294	1.88	1.88	43.2815	5.94059	0	trm|Q61869	Keratin 2 epidermis	0	auto - low probability	0.823909	85	GGSGGGGASSGGGSRGGSSSGGGSRGGSSSGGGGYSSGGGSR	Phospho(S)@24; Phospho(S)@37	0.236151	3552.61	711.53	3552.38	711.482	5	15	7.1.1.3104.2	97.3103	0.694978	18.4467	1.04728	15.5971	0.781234	10.6463	36.73	6.08	143.72	11.7	65.92	8.77	199.25	13.67
294	1.88	1.88	43.2815	5.94059	0	trm|Q61869	Keratin 2 epidermis	0	auto - low probability	0	25	GGSGGGGASSGGGSRGGSSSGGGSRGGSSSGGGGYSSGGGSR	Phospho(S)@10; Phospho(S)@37	-0.734308	3551.64	711.336	3552.38	711.482	5	14	7.1.1.3127.2	98.9969	0.711095	19.5304	0.654008	20.7664	0.638576	11.886	32.82	5.74	125.51	10.91	35.95	6.78	142.23	11.53
294	1.88	1.88	43.2815	5.94059	0	trm|Q61869	Keratin 2 epidermis	0	auto - low probability	0.259637	45	GGSGGGYGSGGGSRGGSGGGYGSGGGSGSGGGYSSGGGSR	Phospho(S)@9	0.310066	3551.66	711.34	3551.35	711.278	5	15	7.1.1.3050.2	93.3503	0.925843	14.5872	1.10427	13.6648	0.904998	9.22094	61.76	7.81	181.4	13.19	87.73	10.15	291.33	16.52
49	8.16	8.16	53.2857	11.7143	7.42857	trm|Q8CE21	Mus musculus 10 days neonate skin cDNA, RIKEN full-length enriched library, clone:4732497M05 product:nucleolar and coiled-body phosphoprotein 1, full insert sequence	1	auto	2	99	GGSISVQVNSVKFDSE	Phospho(S)@15	0.0353653	2020.01	674.344	2019.98	674.333	3	16	19.1.1.2434.3	56.1495	1.17122	32.3562	1.46367	29.5349	0.869568	22.6028	13.33	3.61	30.95	5.48	19.84	4.69	47.76	6.71
49	8.16	8.16	53.2857	11.7143	7.42857	trm|Q8CE21	Mus musculus 10 days neonate skin cDNA, RIKEN full-length enriched library, clone:4732497M05 product:nucleolar and coiled-body phosphoprotein 1, full insert sequence	1	auto	0	99	GGSISVQVNSVKFDSE	Phospho(S)@15	0.0436052	2020.02	674.347	2019.98	674.333	3	15	19.1.1.2416.2	54.8162	2.16492	25.8535	2.27705	25.267	1.62066	20.0918	26.2	5	32.91	5.74	32.82	6	94.65	9.44
49	8.16	8.16	53.2857	11.7143	7.42857	trm|Q8CE21	Mus musculus 10 days neonate skin cDNA, RIKEN full-length enriched library, clone:4732497M05 product:nucleolar and coiled-body phosphoprotein 1, full insert sequence	1	auto	0	99	GGSISVQVNSVKFDSE	Phospho(S)@15	0.0333512	2020.01	674.344	2019.98	674.333	3	15	19.1.1.2419.3	55.0612	1.09769	26.5964	2.18079	20.7551	0.823534	18.4121	19.42	4.36	48.11	6.86	45.95	6.93	70.31	8.19
49	8.16	8.16	53.2857	11.7143	7.42857	trm|Q8CE21	Mus musculus 10 days neonate skin cDNA, RIKEN full-length enriched library, clone:4732497M05 product:nucleolar and coiled-body phosphoprotein 1, full insert sequence	1	auto	0	99	GGSISVQVNSVKFDSE	Phospho(S)@15	0.0441545	2020.02	674.347	2019.98	674.333	3	16	19.1.1.2422.2	55.252	1.7065	22.4962	1.73164	22.2023	1.21627	16.8988	31.22	5.48	49.75	7	37.73	6.48	107.38	10.05
49	8.16	8.16	53.2857	11.7143	7.42857	trm|Q8CE21	Mus musculus 10 days neonate skin cDNA, RIKEN full-length enriched library, clone:4732497M05 product:nucleolar and coiled-body phosphoprotein 1, full insert sequence	1	auto	0	99	GGSISVQVNSVKFDSE	Phospho(S)@15	0.0436052	2020.02	674.347	2019.98	674.333	3	16	19.1.1.2425.2	55.4695	2.03026	22.1637	1.91205	22.4006	1.38775	17.2474	34.53	5.74	46.25	6.78	38.73	6.56	113.9	10.35
49	8.16	8.16	53.2857	11.7143	7.42857	trm|Q8CE21	Mus musculus 10 days neonate skin cDNA, RIKEN full-length enriched library, clone:4732497M05 product:nucleolar and coiled-body phosphoprotein 1, full insert sequence	1	auto	0	99	GGSISVQVNSVKFDSE	Phospho(S)@15	0.0516619	2020.03	674.35	2019.98	674.333	3	15	19.1.1.2428.2	55.6878	1.14311	26.6983	1.69656	23.2548	1.40298	17.0777	19.45	4.36	46.27	6.71	34.38	6.25	115.2	10.39
49	8.16	8.16	53.2857	11.7143	7.42857	trm|Q8CE21	Mus musculus 10 days neonate skin cDNA, RIKEN full-length enriched library, clone:4732497M05 product:nucleolar and coiled-body phosphoprotein 1, full insert sequence	1	auto	0	99	GGSISVQVNSVKFDSE	Phospho(S)@15	0.0403093	2020.02	674.346	2019.98	674.333	3	15	19.1.1.2431.2	55.9054	1.08209	25.2071	1.28277	23.6972	1.03791	16.5356	21.44	4.58	53.88	7.21	30.27	5.92	99.24	9.64
294	1.88	1.88	43.2815	5.94059	0	trm|Q61869	Keratin 2 epidermis	0	auto - low probability	0.180456	34	GGSSSGGGGYSSGGGSRGGSSSGGAGSSSEK	Phospho(S)@4; Phospho(S)@28; Phospho(S)@29	-1.5684	2890.47	579.101	2892.04	579.414	5	10	18.1.1.3006.3	109.187					1.06466	24.1901	2.7	1.73	24.49	4.8	6.25	3	46.27	6.56
25	13.96	13.96	82.0225	68.5393	68.5393	spt|P09602; rf|NP_058653.1; cra|mCP94316; cra|mCP73594; cra|mCP10775.1	Nonhistone chromosomal protein HMG-17 (High-mobility group nucleosome binding domain 2) ; high mobility group nucleosomal binding domain 2 ; high mobility group nucleosomal binding domain 2 ; NRAA Best Hit: S11349 nonhistone chromosomal protein HMG-17 - rat ; NRAA Best Hit: S11349 nonhistone chromosomal protein HMG-17 - rat	0	auto - low probability	1.1549	93	GKADAGKDANNPAENGDAKTDQAQKAEGAGD	Phospho(T)@20	2.2602	3977.01	663.843	3974.75	663.466	6	16	10.1.1.2363.3	44.8648	1.09203	8.84243	1.12412	8.76518	0.919	5.94559	174.71	13.08	435.06	20.47	214.19	15.84	709.52	25.79
33	10.86	10.86	76.8421	54.7368	54.7368	spt|P18608; gb|AAH88834.1; cra|mCP46110; cra|mCP17304.2	Nonhistone chromosomal protein HMG-14 (High-mobility group nucleosome binding domain 1) ; High mobility group nucleosomal binding domain 1 ; NRAA Best Hit: similar to high mobility group protein 14 ; NRAA Best Hit: similar to high mobility group protein 14	0	auto - low probability	0	81	GKQADVADQQTTELPAENGETENQSPASEEEKEAK	Phospho(T)@21	0.045957	4437.09	888.425	4437.04	888.416	5	15	1.1.1.2586.3	51.3453	1.14437	29.9644	0.768189	35.4434	0.608125	22.39	15.36	3.87	36.5	5.92	12.28	3.87	39.39	6.08
33	10.86	10.86	76.8421	54.7368	54.7368	spt|P18608; gb|AAH88834.1; cra|mCP46110; cra|mCP17304.2	Nonhistone chromosomal protein HMG-14 (High-mobility group nucleosome binding domain 1) ; High mobility group nucleosomal binding domain 1 ; NRAA Best Hit: similar to high mobility group protein 14 ; NRAA Best Hit: similar to high mobility group protein 14	0	auto - low probability	0.107905	22	GKQADVADQQTTELPAENGETENQSPASEEEKEAKS	Phospho(S)@28; Phospho(S)@36	0.0960892	4437.07	888.421	4436.97	888.402	5	14	1.1.1.2561.2	49.4828	0.833541	29.1873	0.934562	28.0271	0.74356	18.4044	15.09	3.87	49.23	6.86	20.15	4.9	64.96	7.81
63	6.05	6.05	25.2825	7.20339	7.20339	spt|Q08943	Structure-specific recognition protein 1 (SSRP1) (Recombination signal sequence recognition protein) (T160)	0	auto - low probability	0	99	GLKEGINPGYDDYADSDEDQHDAYLER	Phospho(S)@16	-0.049561	3596.54	720.316	3596.59	720.326	5	16	5.1.1.2671.2	66.0845	1.01083	25.0181	0.747861	29.5239	1.06262	15.8909	21.37	4.58	57.49	7.42	18.83	5	108.41	10.05
63	6.05	6.05	25.2825	7.20339	7.20339	spt|Q08943	Structure-specific recognition protein 1 (SSRP1) (Recombination signal sequence recognition protein) (T160)	0	auto - low probability	0	95	GLKEGINPGYDDYADSDEDQHDAYLER	Phospho(S)@16	0.0111689	3596.61	720.328	3596.59	720.326	5	14	5.1.1.2661.3	65.3804	0.787989	21.7162	0.897421	20.8928	0.878191	12.8951	27.05	5.2	93.35	9.43	36.69	6.71	145.48	11.66
63	6.05	6.05	25.2825	7.20339	7.20339	spt|Q08943	Structure-specific recognition protein 1 (SSRP1) (Recombination signal sequence recognition protein) (T160)	0	auto - low probability	0	70	GLKEGINPGYDDYADSDEDQHDAYLER	Phospho(S)@16	-0.0483403	3596.55	720.317	3596.59	720.326	5	13	5.1.1.2671.3	66.1112	0.547815	26.3629	0.535887	28.4033	0.849994	13.4044	17.51	4.24	86.92	9.06	20.4	5.39	131.11	11.05
63	6.05	6.05	25.2825	7.20339	7.20339	spt|Q08943	Structure-specific recognition protein 1 (SSRP1) (Recombination signal sequence recognition protein) (T160)	0	auto - low probability	0	24	GLKEGINPGYDDYADSDEDQHDAYLER	Phospho(S)@16	-0.00744679	3596.59	720.325	3596.59	720.326	5	12	5.1.1.2655.3	64.9404	1.35921	18.3136	1.09886	19.972	1.05644	13.0143	43.34	6.48	86.71	9.17	41.73	7.07	162.56	12.33
63	6.05	6.05	25.2825	7.20339	7.20339	spt|Q08943	Structure-specific recognition protein 1 (SSRP1) (Recombination signal sequence recognition protein) (T160)	1	auto	2	99	GLKEGINPGYDDYADSDEDQHDAYLER	Phospho(S)@16	-0.011271	3452.48	864.128	3452.49	864.13	4	25	23.1.1.1681.3	54.333	0.718872	20.8758	0.897764	19.4992	1.05086	11.5331	28.87	5.39	109.21	10.2	42.94	7.35	203.66	13.78
63	6.05	6.05	25.2825	7.20339	7.20339	spt|Q08943	Structure-specific recognition protein 1 (SSRP1) (Recombination signal sequence recognition protein) (T160)	1	auto	0	99	GLKEGINPGYDDYADSDEDQHDAYLER	Phospho(S)@16	0.00728383	3452.5	864.132	3452.49	864.13	4	25	23.1.1.1676.3	53.968	0.806642	21.7366	0.744521	23.5452	1.12634	12.4613	27.1	5.2	91.36	9.33	29.79	6.32	182.61	13.04
63	6.05	6.05	25.2825	7.20339	7.20339	spt|Q08943	Structure-specific recognition protein 1 (SSRP1) (Recombination signal sequence recognition protein) (T160)	1	auto	0	99	GLKEGINPGYDDYADSDEDQHDAYLER	Phospho(S)@16	0.0492763	3452.54	864.143	3452.49	864.13	4	17	23.1.1.1674.3	53.823	1.05789	16.1222	0.739186	19.2379	0.885464	10.7671	52.02	7.14	133.72	11.31	43.29	7.48	210.12	14
63	6.05	6.05	25.2825	7.20339	7.20339	spt|Q08943	Structure-specific recognition protein 1 (SSRP1) (Recombination signal sequence recognition protein) (T160)	1	auto	0	99	GLKEGINPGYDDYADSDEDQHDAYLER	Phospho(S)@16	-0.00809714	3452.48	864.128	3452.49	864.13	4	18	23.1.1.1679.2	54.1605	1.34407	17.106	1.02392	19.6075	1.51703	11.4541	49.51	6.93	100.17	9.85	44.92	7.62	269.67	15.84
63	6.05	6.05	25.2825	7.20339	7.20339	spt|Q08943	Structure-specific recognition protein 1 (SSRP1) (Recombination signal sequence recognition protein) (T160)	1	auto	0	99	GLKEGINPGYDDYADSDEDQHDAYLER	Phospho(S)@16	-0.00882957	3452.48	864.128	3452.49	864.13	4	18	23.1.1.1679.3	54.1872	0.763834	18.5138	1.13705	16.0757	1.27888	10.1889	36.99	6.08	131.69	11.22	65.58	8.94	298.87	16.7
63	6.05	6.05	25.2825	7.20339	7.20339	spt|Q08943	Structure-specific recognition protein 1 (SSRP1) (Recombination signal sequence recognition protein) (T160)	1	auto	0	99	GLKEGINPGYDDYADSDEDQHDAYLER	Phospho(S)@16	-0.00809714	3452.48	864.128	3452.49	864.13	4	15	23.1.1.1684.2	54.5247	0.789761	18.2861	0.868949	18.0524	1.01807	10.588	38.08	6.16	131.12	11.18	49.9	7.94	236.89	14.87
209	2.03	2.03	25.3583	1.76406	1.76406	dbj|BAC97849.1	mKIAA0030 protein	1	auto	2	99	GLLYDSSEEDEERPAR	Phospho(S)@6	0.016059	2088.93	697.317	2088.91	697.311	3	20	20.1.1.2426.2	47.1389	0.79581	14.4447	0.808261	14.5559	0.72882	8.95704	61.16	7.81	208.99	14.11	73.98	9.54	270.3	15.91
209	2.03	2.03	25.3583	1.76406	1.76406	dbj|BAC97849.1	mKIAA0030 protein	1	auto	0	99	GLLYDSSEEDEERPAR	Phospho(S)@6	0.00855128	2088.92	697.314	2088.91	697.311	3	18	20.1.1.2429.2	47.3564	0.647067	15.3902	0.901772	13.6023	0.918788	8.32487	52.32	7.28	219.88	14.46	86.84	10.34	358.51	18.3
88	4.89	4.89	53.0612	7.02948	6.80272	trm|Q9CVK7	Mus musculus 10 day old male pancreas cDNA, RIKEN full-length enriched library, clone:1810031O04 product:UBIQUINOL-CYTOCHROME C REDUCTASE COMPLEX CORE PROTEIN 2, MITOCHONDRIAL (EC 1.10.2.2) (COMPLEX III SUBUNIT II) homolog (Fragment)	0	auto - shared MS/MS	0	20	GNNTTSLLSQSVAK	Phospho(S)@11;	0.191005	1787.1	596.707	1786.91	596.643	3	11	9.1.1.2353.2	45.3175	1.51164	7.84589	1.20473	8.38658	0.652394	6.37575	244.57	15.36	439.97	20.69	232.14	16.12	509.37	21.93
30	11.74	11.74	71.0111	4.9763	2.56714	cra|mCP105318	serine/arginine repetitive matrix 2	0	auto - shared MS/MS	0.09691	20	GPSPEGSSSSESSPEHAPKSRTARR	Phospho(S)@10; Phospho(S)@20; Phospho(T)@22	0.133762	3108.46	778.123	3108.33	778.09	4	12	5.1.1.3077.2	96.227			0.950555	34.9425	1.15285	20.8285	8.99	3	32.5	5.57	13.53	4.12	66.49	7.87
45	8.93	8.97	70.4301	26.6129	16.9355	rf|XP_485356.1	similar to heterogeneous nuclear ribonucleoprotein A3	0	auto - low probability	0.49485	68	GRGGGSGNFMGRGGNFGRGGNFGGRGGYGGGGGGSR	Phospho(S)@6; Phospho(Y)@28	0.137259	3552.62	711.532	3552.49	711.505	5	15	7.1.1.2951.2	86.0903	0.657407	14.1195	0.667314	14.4214	0.704855	8.11001	62.27	7.94	257.58	15.62	75.28	9.85	322.19	17.35
45	8.93	8.97	70.4301	26.6129	16.9355	rf|XP_485356.1	similar to heterogeneous nuclear ribonucleoprotein A3	0	auto - low probability	0	26	GRGGGSGNFMGRGGNFGRGGNFGGRGGYGGGGGGSR	Phospho(S)@6; Phospho(Y)@28	-0.822519	3551.67	711.34	3552.49	711.505	5	13	7.1.1.3074.2	95.1103	1.01427	17.2897	0.853717	18.9045	0.904541	11.3232	44.78	6.63	120.06	10.72	44.89	7.48	192.72	13.42
45	8.93	8.97	70.4301	26.6129	16.9355	rf|XP_485356.1	similar to heterogeneous nuclear ribonucleoprotein A3	0	auto - low probability	0	37	GRGGGSGNFMGRGGNFGRGGNFGGRGGYGGGGGGSR	Phospho(S)@6	0.137693	3551.64	711.336	3551.5	711.308	5	13	7.1.1.3127.2	98.9969	0.711095	19.5304	0.654008	20.7664	0.638576	11.886	32.82	5.74	125.51	10.91	35.95	6.78	142.23	11.53
83	5.08	5.22	69.6629	14.9813	7.49064	cra|mCP95031.1	hnRNP-associated with lethal yellow	1	auto	2	99	GRLSPVPVPR	Phospho(S)@4	-0.00436596	1300.71	651.362	1300.71	651.364	2	14	20.1.1.2407.2	45.7597	0.828822	7.20611	0.785757	7.48029	0.712223	4.56724	247.33	15.68	811.49	27.8	279.26	18.57	1025.65	30.98
83	5.08	5.22	69.6629	14.9813	7.49064	cra|mCP95031.1	hnRNP-associated with lethal yellow	1	auto	0	99	GRLSPVPVPR	Phospho(S)@4	0.000272951	1300.71	651.364	1300.71	651.364	2	14	20.1.1.2404.2	45.5389	0.790318	11.3918	0.856946	11.159	0.778566	6.94351	98.22	9.9	337.96	17.94	126.84	12.45	466.94	20.9
83	5.08	5.22	69.6629	14.9813	7.49064	cra|mCP95031.1	hnRNP-associated with lethal yellow	1	auto	0	97	GRLSPVPVPR	Phospho(S)@4	-0.000703661	1300.71	651.364	1300.71	651.364	2	13	20.1.1.2410.2	45.9781	1.08607	9.69539	0.987421	10.1105	0.824764	6.64013	145.04	11.92	363.16	18.68	157.05	13.67	531.53	22.32
83	5.08	5.22	69.6629	14.9813	7.49064	cra|mCP95031.1	hnRNP-associated with lethal yellow	1	auto	0	45	GRLSPVPVPR	Phospho(S)@4	0.00649885	1300.72	651.367	1300.71	651.364	2	11	20.1.1.2413.3	46.2231	0.917946	13.1363	0.59393	16.3476	0.640858	8.88303	75.89	8.66	224.82	14.63	58.48	8.77	255.68	15.46
294	1.88	1.88	43.2815	5.94059	0	trm|Q61869	Keratin 2 epidermis	0	auto - low probability	0.229148	41	GSGGRSSGSRGSGSGSGGGGYSSGGGSRGGSGGGYGSGGGSR	Phospho(S)@12; Phospho(S)@23	-0.740197	3552.63	711.534	3553.37	711.682	5	14	7.1.1.2934.2	84.8436	0.920577	13.0591	0.813554	13.9496	0.763496	8.50942	76.92	8.72	227.22	14.73	80.96	10	307.86	16.97
119	4.01	4.01	30.7355	2.5247	2.5247	spt|P30999	Catenin delta-1 (p120 catenin) (p120(ctn)) (Cadherin-associated Src substrate) (CAS) (p120(cas))	1	auto	2	99	GSLASLDSLRK	Phospho(S)@5	-0.00393531	1513.81	505.61	1513.81	505.611	3	14	22.1.1.2465.3	51.6875	1.42696	17.2565	1.33792	17.361	0.654725	13.7465	49.63	6.93	94.58	9.59	55.42	7.81	109.89	10.2
119	4.01	4.01	30.7355	2.5247	2.5247	spt|P30999	Catenin delta-1 (p120 catenin) (p120(ctn)) (Cadherin-associated Src substrate) (CAS) (p120(cas))	1	auto	0	99	GSLASLDSLRK	Phospho(S)@5	0.0109882	1513.82	505.615	1513.81	505.611	3	14	22.1.1.2468.2	51.8783	1.53515	16.0086	1.28331	16.7545	0.625516	13.212	59.1	7.55	104.69	10.1	58.84	8.06	116.21	10.49
119	4.01	4.01	30.7355	2.5247	2.5247	spt|P30999	Catenin delta-1 (p120 catenin) (p120(ctn)) (Cadherin-associated Src substrate) (CAS) (p120(cas))	1	auto	0	99	GSLASLDSLRK	Phospho(S)@5	0.00531178	1513.82	505.613	1513.81	505.611	3	15	22.1.1.2471.3	52.1242	1.00416	17.6943	1.03714	17.335	0.593853	12.6615	42.72	6.48	115.69	10.54	52.55	7.75	121.92	10.72
119	4.01	4.01	30.7355	2.5247	2.5247	spt|P30999	Catenin delta-1 (p120 catenin) (p120(ctn)) (Cadherin-associated Src substrate) (CAS) (p120(cas))	1	auto	0	86	GSLASLDSLRK	Phospho(S)@5	0.0134602	1513.82	505.615	1513.81	505.611	3	12	22.1.1.2474.3	52.3417	0.94546	24.349	1.67314	19.4122	0.645301	16.7455	22.3	4.69	64.14	7.87	47	7.07	73.45	8.37
119	4.01	4.01	30.7355	2.5247	2.5247	spt|P30999	Catenin delta-1 (p120 catenin) (p120(ctn)) (Cadherin-associated Src substrate) (CAS) (p120(cas))	1	auto	0	97	GSLASLDSLRK	Phospho(S)@8	0.00293134	1513.81	505.612	1513.81	505.611	3	13	22.1.1.2461.3	51.3975	1.8254	15.5486	0.901012	19.9163	0.571895	13.8368	66.75	8	99.44	9.85	39.24	6.78	100.92	9.75
30	11.74	11.74	71.0111	4.9763	2.56714	cra|mCP105318	serine/arginine repetitive matrix 2	0	auto - shared MS/MS	1.09691	92	GSLSRSSSPVTELTAR	Phospho(S)@8	0.245168	1871.17	624.731	1870.93	624.65	3	13	10.1.1.2976.3	89.6481	0.886317	19.4791	1.11466	18.0359	1.13953	11.6156	34.33	5.83	105.33	10.05	51.42	7.87	213	14.11
152	3.07	3.07	40.8341	1.55189	0.969932	trm|Q8CH25; cra|mCP99468; cra|mCP99463	Modulator of estrogen induced transcription ; RIKEN cDNA 5730555F13 gene ; RIKEN cDNA 5730555F13 gene	0	auto - shared MS/MS	1.04576	91	GSSSGFKPFKSGPPRR	Phospho(S)@11	0.164984	2059.23	515.814	2059.06	515.772	4	14	7.1.1.2617.3	61.6478	1.30669	13.8199	1.35449	13.6408	1.10657	9.61978	75.21	8.54	156.52	12.33	92.85	10.34	307.36	16.97
11	19.31	23.85	76.9953	50.2347	43.1925	rf|NP_085112.1; cra|mCP102352	histone 1, H1a ; histone 1, H1a	1	auto	0.236572	42	GTLVQTKGTGAAGSFK	Phospho(T)@6; Phospho(S)@14	0.0468222	2114.1	529.533	2114.05	529.521	4	12	7.1.1.2699.2	67.6211	1.47891	12.7357	1.29822	13.2253	0.855703	9.69862	92.16	9.43	169.46	12.85	96.35	10.44	257.33	15.56
1	38.06	38.06	86.758	51.1416	50.2283	rf|NP_056602.1; cra|mCP34075.2	histone 1, H1e ; histone 1, H1e	0	auto - low probability	0	96	GTLVQTKGTGASGSFKLNKK	Phospho(T)@9	-2.01145	2639.47	660.875	2641.48	661.377	4	16	7.1.1.2707.2	68.207	1.3	13.1094	1.21675	13.2582	0.656403	10.0981	83.43	9	174.52	13	93	10.2	203.29	13.86
6	22.2	31.67	67.713	44.3946	44.3946	rf|NP_064418.1; cra|mCP102832	histone 1, H1b ; histone 1, H1b	0	auto - low probability	0	96	GTLVQTKGTGASGSFKLNKK	Phospho(T)@9	-2.01145	2639.47	660.875	2641.48	661.377	4	16	7.1.1.2707.2	68.207	1.3	13.1094	1.21675	13.2582	0.656403	10.0981	83.43	9	174.52	13	93	10.2	203.29	13.86
64	6.04	34.53	84.0909	50.4545	49.5455	spt|P43277; emb|CAI24891.1; cra|mCP34113	Histone H1.3 (H1 VAR.4) (H1d) ; OTTMUSP00000000521 ; NRAA Best Hit: H1d-Histone	0	auto - low probability	0	96	GTLVQTKGTGASGSFKLNKK	Phospho(T)@9	-2.01145	2639.47	660.875	2641.48	661.377	4	16	7.1.1.2707.2	68.207	1.3	13.1094	1.21675	13.2582	0.656403	10.0981	83.43	9	174.52	13	93	10.2	203.29	13.86
158	2.85	2.85	40.9396	21.4765	9.39597	cra|mCP26391.2	NRAA Best Hit: Hypothetical protein R08C7.3 [Caenorhabditis elegans]	0	auto - low probability	0.853872	86	GVGTGISLSVRLASSLPR	Phospho(S)@15	0.146079	2137.33	535.34	2137.19	535.304	4	13	10.1.1.2960.2	88.4547	1.62685	17.9811	1.21738	19.9391	1.06989	13.56	47.8	6.78	79.9	8.83	42.6	7.07	151.7	11.92
219	2.02	2.02	14.3016	1.77384	1.77384	trm|Q8CIF2; spt|Q8R0Y6	Fthfd protein ; 10-formyltetrahydrofolate dehydrogenase (EC 1.5.1.6) (10-FTHFDH)	1	auto	0	74	GVVNILPGSGSLVGQR	Phospho(S)@11	0.220685	1777.15	593.389	1776.93	593.316	3	12	16.1.1.2389.3	45.4464	1.15872	12.1333	1.34362	11.394	0.835965	8.5099	94.27	9.59	221.24	14.63	130.19	12.08	328.21	17.58
219	2.02	2.02	14.3016	1.77384	1.77384	trm|Q8CIF2; spt|Q8R0Y6	Fthfd protein ; 10-formyltetrahydrofolate dehydrogenase (EC 1.5.1.6) (10-FTHFDH)	1	auto	0	39	GVVNILPGSGSLVGQR	Phospho(S)@11	0.162091	1777.09	593.37	1776.93	593.316	3	12	14.1.1.2463.2	58.7823	1.50575	19.2841	1.18701	20.9476	0.922167	14.557	40.41	6.24	72.98	8.43	37.94	6.63	119.43	10.58
219	2.02	2.02	14.3016	1.77384	1.77384	trm|Q8CIF2; spt|Q8R0Y6	Fthfd protein ; 10-formyltetrahydrofolate dehydrogenase (EC 1.5.1.6) (10-FTHFDH)	1	auto	0	37	GVVNILPGSGSLVGQR	Phospho(S)@11	0.165387	1777.09	593.371	1776.93	593.316	3	11	16.1.1.2414.2	46.5464	0.778668	17.5977	1.1184	15.0628	0.59059	11.3818	41.05	6.4	143.36	11.7	70.22	8.89	150.25	11.92
219	2.02	2.02	14.3016	1.77384	1.77384	trm|Q8CIF2; spt|Q8R0Y6	Fthfd protein ; 10-formyltetrahydrofolate dehydrogenase (EC 1.5.1.6) (10-FTHFDH)	1	auto	0	36	GVVNILPGSGSLVGQR	Phospho(S)@11	0.165753	1777.09	593.371	1776.93	593.316	3	11	14.1.1.2452.2	57.9765	1.40091	17.0168	0.898869	20.3174	0.808681	12.8369	50.63	7	98.28	9.75	38.69	6.86	141.04	11.49
219	2.02	2.02	14.3016	1.77384	1.77384	trm|Q8CIF2; spt|Q8R0Y6	Fthfd protein ; 10-formyltetrahydrofolate dehydrogenase (EC 1.5.1.6) (10-FTHFDH)	1	auto	0	29	GVVNILPGSGSLVGQR	Phospho(S)@11	0.165387	1777.09	593.371	1776.93	593.316	3	11	14.1.1.2480.2	60.0306	1.38849	20.1481	1.5093	19.3677	0.938543	14.7532	36.15	5.92	70.8	8.31	46.8	7.21	117.92	10.54
219	2.02	2.02	14.3016	1.77384	1.77384	trm|Q8CIF2; spt|Q8R0Y6	Fthfd protein ; 10-formyltetrahydrofolate dehydrogenase (EC 1.5.1.6) (10-FTHFDH)	1	auto	0	25	GVVNILPGSGSLVGQR	Phospho(S)@11	0.196881	1777.12	593.381	1776.93	593.316	3	11	16.1.1.2377.3	44.9039	0.872332	12.236	1.38072	10.1577	0.759463	7.83811	86.75	9.27	270.43	16.12	163.53	13.45	364.47	18.55
219	2.02	2.02	14.3016	1.77384	1.77384	trm|Q8CIF2; spt|Q8R0Y6	Fthfd protein ; 10-formyltetrahydrofolate dehydrogenase (EC 1.5.1.6) (10-FTHFDH)	1	auto	2	99	GVVNILPGSGSLVGQR	Phospho(S)@9	0.17381	1777.1	593.374	1776.93	593.316	3	14	16.1.1.2427.3	47.1305	1.06973	18.9493	0.821359	21.4647	0.828795	12.886	37.76	6.08	95.99	9.59	34.53	6.56	141.18	11.49
219	2.02	2.02	14.3016	1.77384	1.77384	trm|Q8CIF2; spt|Q8R0Y6	Fthfd protein ; 10-formyltetrahydrofolate dehydrogenase (EC 1.5.1.6) (10-FTHFDH)	1	auto	0	27	GVVNILPGSGSLVGQR	Phospho(S)@9	0.163373	1777.09	593.37	1776.93	593.316	3	11	14.1.1.2449.3	57.7839	2.15321	20.9033	1.70623	22.2479	1.22797	16.8351	39.82	6.16	50.29	7.07	37.58	6.48	109.59	10.15
4	23.95	23.95	45.875	19.875	18.375	trm|Q8VEK3; cra|mCP93911; cra|mCP5318.2	Heterogenous nuclear ribonucleoprotein U ; heterogeneous nuclear ribonucleoprotein U ; heterogeneous nuclear ribonucleoprotein U	0	auto - low probability	2	99	HAAENPGKYNILGTNTIMDK	Phospho(T)@16	0.0729182	2633.39	659.356	2633.32	659.338	4	17	6.1.1.2761.3	73.7485	1.10896	14.4657	0.831532	16.6243	0.955825	9.70065	65.44	8	160.47	12.41	58.44	8.6	272.19	15.94
4	23.95	23.95	45.875	19.875	18.375	trm|Q8VEK3; cra|mCP93911; cra|mCP5318.2	Heterogenous nuclear ribonucleoprotein U ; heterogeneous nuclear ribonucleoprotein U ; heterogeneous nuclear ribonucleoprotein U	0	auto - low probability	0	99	HAAENPGKYNILGTNTIMDK	Phospho(T)@16	1.04651	2634.37	659.599	2633.32	659.338	4	16	7.1.1.2943.2	85.5036	0.730471	17.1498	0.906191	16.1812	1.19035	9.34866	42.85	6.56	159.52	12.33	63.31	9	336.97	17.72
4	23.95	23.95	45.875	19.875	18.375	trm|Q8VEK3; cra|mCP93911; cra|mCP5318.2	Heterogenous nuclear ribonucleoprotein U ; heterogeneous nuclear ribonucleoprotein U ; heterogeneous nuclear ribonucleoprotein U	0	auto - low probability	0	99	HAAENPGKYNILGTNTIMDK	Phospho(T)@16	0.0448019	2633.37	659.349	2633.32	659.338	4	16	7.1.1.3027.2	91.6636	0.773038	21.705	1.15786	18.8313	1.34732	11.9073	27.02	5.2	95.05	9.54	48.2	7.68	227.26	14.56
4	23.95	23.95	45.875	19.875	18.375	trm|Q8VEK3; cra|mCP93911; cra|mCP5318.2	Heterogenous nuclear ribonucleoprotein U ; heterogeneous nuclear ribonucleoprotein U ; heterogeneous nuclear ribonucleoprotein U	0	auto - low probability	0	71	HAAENPGKYNILGTNTIMDK	Phospho(T)@16	0.0436163	2633.37	659.349	2633.32	659.338	4	14	6.1.1.2855.2	80.6001	0.950463	19.0241	0.901687	20.0827	1.21055	11.543	36.5	6	104.43	10	41.24	7.28	224.34	14.46
4	23.95	23.95	45.875	19.875	18.375	trm|Q8VEK3; cra|mCP93911; cra|mCP5318.2	Heterogenous nuclear ribonucleoprotein U ; heterogeneous nuclear ribonucleoprotein U ; heterogeneous nuclear ribonucleoprotein U	0	auto - low probability	0	92	HAAENPGKYNILGTNTIMDK	Phospho(T)@14	1.04724	2634.37	659.6	2633.32	659.338	4	15	7.1.1.2912.2	83.2303	0.98298	13.6874	1.10469	13.1737	0.994437	8.70663	71.12	8.37	196.75	13.75	95.19	10.63	347.21	18.03
4	23.95	23.95	45.875	19.875	18.375	trm|Q8VEK3; cra|mCP93911; cra|mCP5318.2	Heterogenous nuclear ribonucleoprotein U ; heterogeneous nuclear ribonucleoprotein U ; heterogeneous nuclear ribonucleoprotein U	0	auto - low probability	0	27	HAAENPGKYNILGTNTIMDK	Phospho(T)@14	0.048464	2633.37	659.35	2633.32	659.338	4	13	7.1.1.2898.3	82.2303	0.871562	14.5183	0.72419	16.375	1.01759	8.74854	61.53	7.81	191.98	13.53	60.89	9	346.68	17.97
4	23.95	23.95	45.875	19.875	18.375	trm|Q8VEK3; cra|mCP93911; cra|mCP5318.2	Heterogenous nuclear ribonucleoprotein U ; heterogeneous nuclear ribonucleoprotein U ; heterogeneous nuclear ribonucleoprotein U	0	auto - low probability	0	69	HAAENPGKYNILGTNTIMDK	Phospho(T)@16	0.0697438	2633.39	659.355	2633.32	659.338	4	14	6.1.1.2862.2	81.1102	1.51588	16.5697	1.2436	17.8262	1.11215	12.1252	54.93	7.28	98.54	9.8	53.67	7.94	194.48	13.49
4	23.95	23.95	45.875	19.875	18.375	trm|Q8VEK3; cra|mCP93911; cra|mCP5318.2	Heterogenous nuclear ribonucleoprotein U ; heterogeneous nuclear ribonucleoprotein U ; heterogeneous nuclear ribonucleoprotein U	0	auto - low probability	0	99	HAAENPGKYNILGTNTIMDK	Phospho(T)@16	1.05079	2633.39	659.354	2632.34	659.092	4	16	7.1.1.3012.2	90.5636	0.725747	20.5341	1.13308	17.395	1.17403	11.1976	29.88	5.48	111.96	10.34	55.56	8.19	233.26	14.77
4	23.95	23.95	45.875	19.875	18.375	trm|Q8VEK3; cra|mCP93911; cra|mCP5318.2	Heterogenous nuclear ribonucleoprotein U ; heterogeneous nuclear ribonucleoprotein U ; heterogeneous nuclear ribonucleoprotein U	0	auto - low probability	0	99	HAAENPGKYNILGTNTIMDK	Phospho(T)@16	1.0337	2633.37	659.35	2632.34	659.092	4	17	7.1.1.3024.2	91.4436	0.857222	16.541	1.15745	14.7345	0.948631	10.041	47.36	6.86	150.24	12	76.16	9.43	252.92	15.39
4	23.95	23.95	45.875	19.875	18.375	trm|Q8VEK3; cra|mCP93911; cra|mCP5318.2	Heterogenous nuclear ribonucleoprotein U ; heterogeneous nuclear ribonucleoprotein U ; heterogeneous nuclear ribonucleoprotein U	0	auto - low probability	0	99	HAAENPGKYNILGTNTIMDK	Phospho(T)@14	1.04651	2634.37	659.599	2633.32	659.338	4	17	7.1.1.2982.2	88.3636	0.59835	17.4809	1.08966	13.8447	1.16597	8.7651	40.2	6.4	182.7	13.19	87.19	10.3	378.03	18.79
4	23.95	23.95	45.875	19.875	18.375	trm|Q8VEK3; cra|mCP93911; cra|mCP5318.2	Heterogenous nuclear ribonucleoprotein U ; heterogeneous nuclear ribonucleoprotein U ; heterogeneous nuclear ribonucleoprotein U	0	auto - low probability	0	99	HAAENPGKYNILGTNTIMDK	Phospho(T)@14	1.05689	2633.39	659.356	2632.34	659.092	4	17	7.1.1.3068.2	94.6703	0.552315	28.0018	1.19943	20.1882	0.821225	14.4318	15.57	4	76.66	8.54	40.27	6.78	111.72	10.25
292	1.96	1.96	26.2035	1.03595	1.03595	trm|Q69ZY3	MKIAA0824 protein (Fragment)	1	auto	1.69897	98	HFVSVEKEAPAAAGSGR	Phospho(S)@4	0.251942	1936.18	485.053	1935.93	484.99	4	14	16.1.1.2451.2	48.2372	1.45205	5.02375	1.30777	5.1623	0.824778	3.82869	588.75	23.85	1102.6	32.76	631.52	26.66	1613.82	38.97
318	1.42	1.42	9.92366	6.48855	6.48855	rf|XP_489127.1	hypothetical protein XP_489127	0	auto - shared MS/MS	1.39794	96	HGSGGSIPASIPASQRR	Phospho(S)@3; Phospho(S)@10	0.176726	1981.08	661.368	1980.91	661.309	3	14	7.1.1.2831.3	77.3136	1.1103	14.9594	1.2272	14.4384	1.01676	9.93836	61.35	7.75	150.26	12.04	80.76	9.7	271.12	15.94
133	4	4	20.241	7.95181	7.95181	cra|mCP82491.1	NRAA Best Hit: ribonucleoprotein F	0	auto - low probability	0	29	HSGPNSADSANDGFVR	Phospho(S)@9	1.28912	1917.03	480.264	1915.74	479.942	4	13	7.1.1.2442.3	48.8245	1.17278	10.7185	0.958591	11.6572	0.814949	7.57524	120.98	10.86	280.52	16.43	117.77	11.87	405.69	19.49
126	4	4	27.0103	6.80412	6.80412	cra|mCP114103	hypothetical protein	1	auto	2	99	HTGPNSPDTANDGFVR	Phospho(S)@6	0.0252114	1907.85	636.958	1907.83	636.95	3	16	21.1.1.2471.3	46.3775	1.25941	21.8125	0.782724	27.2984	1.07916	14.9988	29.83	5.39	64.41	7.87	22.08	5.39	123.35	10.73
126	4	4	27.0103	6.80412	6.80412	cra|mCP114103	hypothetical protein	1	auto	0	99	HTGPNSPDTANDGFVR	Phospho(S)@6	0.0347338	1907.86	636.962	1907.83	636.95	3	15	21.1.1.2468.3	46.1575	0.724943	19.5436	0.670916	20.8692	0.748967	11.5751	32.87	5.74	123.3	10.82	36.23	6.86	163.88	12.37
126	4	4	27.0103	6.80412	6.80412	cra|mCP114103	hypothetical protein	1	auto	0	99	HTGPNSPDTANDGFVR	Phospho(S)@6	0.029057	1907.86	636.96	1907.83	636.95	3	17	21.1.1.2474.3	46.5959	0.802215	25.9161	1.3157	21.4206	1.07879	14.9729	19.06	4.36	64.61	7.87	37.23	6.56	123.69	10.77
321	1.4	1.4	19.4842	0.764088	0	trm|Q80Y35	Nuclear mitotic apparatus protein 1	0	auto - low probability	1.1549	93	IATTTTGTATVATTPR	Phospho(T)@5	1.21675	1787.12	596.713	1785.9	596.307	3	13	9.1.1.2356.2	45.535	1.50768	8.43194	1.01966	9.70234	0.734948	6.65945	211.39	14.28	381.28	19.24	170.27	14.11	497.28	21.61
58	6.11	6.11	47.6554	3.92585	1.19956	rf|NP_722482.1; cra|mCP110613	Bcl-2-associated transcription factor ; NRAA Best Hit: similar to Bcl-2-associated transcription factor	1	auto	2	99	IDISPSALRK	Phospho(S)@4	-0.0007689	1466.81	489.944	1466.81	489.944	3	14	22.1.1.2476.2	52.46	1.88653	12.869	1.52332	13.7816	1.34773	9.81482	99.17	9.75	142.95	11.87	95.37	10.49	341.89	17.89
32	11.06	11.06	55.3514	6.7027	5.2973	cra|mCP58089.1	thyroid hormone receptor associated protein 3	1	auto	1.39794	96	IDISPSTFRK	Phospho(S)@4	-0.00205857	1530.8	511.275	1530.81	511.276	3	13	1.1.1.2612.2	53.2153	1.23915	7.18017	1.36978	6.89776	1.00274	4.98652	274.44	16.34	602.27	24.17	361.31	20.27	1071.72	31.72
32	11.06	11.06	55.3514	6.7027	5.2973	cra|mCP58089.1	thyroid hormone receptor associated protein 3	1	auto	0	38	IDISPSTFRK	Phospho(S)@4	-0.00379812	1530.8	511.274	1530.81	511.276	3	11	1.1.1.2606.2	52.7769	1.86395	6.96182	1.58033	7.28033	1.12503	5.44145	337.09	17.97	491.79	22.02	340.38	19.54	981.85	30.36
32	11.06	11.06	55.3514	6.7027	5.2973	cra|mCP58089.1	thyroid hormone receptor associated protein 3	1	auto	0	76	IDISPSTFRK	Phospho(T)@7	-0.0107563	1530.79	511.272	1530.81	511.276	3	12	1.1.1.2609.2	52.9978	1.41732	5.5777	1.59925	5.30041	1.00465	4.06617	474.47	21.42	910.35	29.82	637.62	26.57	1623.01	39.1
231	2.01	2.01	26.5993	3.7037	3.7037	gb|AAB09465.1	p34 cdc2 kinase	1	auto	2	99	IGEGTYGVVYK	Phospho(T)@5	-0.0211461	1552.76	777.386	1552.78	777.396	2	17	19.1.1.2309.2	47.0504	1.00339	8.59918	1.30897	7.8169	1.15584	5.38051	181.04	13.34	490.65	21.75	281.28	18.11	1006.4	30.69
231	2.01	2.01	26.5993	3.7037	3.7037	gb|AAB09465.1	p34 cdc2 kinase	1	auto	0	99	IGEGTYGVVYK	Phospho(T)@5	-0.0150425	1552.76	777.389	1552.78	777.396	2	17	19.1.1.2306.2	46.8329	1.1877	10.6527	1.3383	10.2692	1.26571	7.00889	123.1	10.95	281.85	16.52	165.2	13.93	633.07	24.33
231	2.01	2.01	26.5993	3.7037	3.7037	gb|AAB09465.1	p34 cdc2 kinase	1	auto	0	99	IGEGTYGVVYK	Phospho(T)@5	-0.00564292	1552.77	777.394	1552.78	777.396	2	14	19.1.1.2312.2	47.2679	1.02293	14.4805	1.11922	14.1277	1.08167	9.21937	64.14	7.94	170.51	12.81	83.58	10	327.3	17.49
81	5.22	5.22	53.3333	26.6667	15.1515	spt|P35979; cra|mCP6183.1; cra|mCP19505.1	60S ribosomal protein L12 ; NRAA Best Hit: C. elegans RPL-12 protein (corresponding sequence JC8.3b) [Caenorhabditis elegans] ; ribosomal protein L12	1	auto	2	99	IGPLGLSPK	Phospho(S)@7	0.0199215	1248.73	625.372	1248.71	625.362	2	14	19.1.1.2411.3	54.4795	0.878803	15.3066	0.825082	16.2193	1.0594	9.19142	55.51	7.42	171.77	12.81	62.07	8.94	322.93	17.35
81	5.22	5.22	53.3333	26.6667	15.1515	spt|P35979; cra|mCP6183.1; cra|mCP19505.1	60S ribosomal protein L12 ; NRAA Best Hit: C. elegans RPL-12 protein (corresponding sequence JC8.3b) [Caenorhabditis elegans] ; ribosomal protein L12	1	auto	0	88	IGPLGLSPK	Phospho(S)@7	0.0261472	1248.73	625.375	1248.71	625.362	2	12	19.1.1.2414.3	54.697	0.893555	14.2014	0.859588	14.8342	1.03176	8.62826	64.65	8	196.75	13.71	74.07	9.7	360.24	18.33
81	5.22	5.22	53.3333	26.6667	15.1515	spt|P35979; cra|mCP6183.1; cra|mCP19505.1	60S ribosomal protein L12 ; NRAA Best Hit: C. elegans RPL-12 protein (corresponding sequence JC8.3b) [Caenorhabditis elegans] ; ribosomal protein L12	1	auto	0	46	IGPLGLSPK	Phospho(S)@7	0.00698188	1248.72	625.365	1248.71	625.362	2	11	19.1.1.2408.3	54.262	1.19582	16.6731	0.826133	20.1459	1.2656	10.9733	50.28	7	114.34	10.49	41.37	7.42	256.8	15.46
322	1.4	1.4	13.1227	1.33657	1.33657	trm|Q7TSV2; spt|Q61165; cra|mCP16313.1; cra|mCP113688	Slc9a1 protein ; Sodium/hydrogen exchanger 1 (Na(+)/H(+) exchanger 1) (NHE-1) ; NRAA Best Hit: Putative sodium/hydrogen Na-H eXchanger NHX-2, restricted to the apical membrane of intestinal cells (lumen) (72.6 kD) (nhx-2) [Caenorhabditis elegans] ; hypothetical protein	1	auto	1.39794	96	IGSDPLAYEPK	Phospho(S)@3	-0.0298015	1556.74	779.379	1556.77	779.394	2	13	19.1.1.2383.2	52.4212	0.754507	22.0716	0.740608	23.1267	1.00125	12.5516	25.97	5.1	93.6	9.43	30.36	6.32	166.31	12.45
109	4.06	4.06	42.2434	4.29594	4.29594	spt|Q9D8E6; dbj|BAB27375.1; cra|mCP8728.2	60S ribosomal protein L4 (L1) ; unnamed protein product ; RIKEN cDNA 2010004J23 gene	1	auto	2	99	ILKSPEIQR	Phospho(S)@4	0.00194235	1450.82	484.613	1450.82	484.612	3	15	1.1.1.2513.2	45.9794	1.04145	8.41425	1.13194	8.26431	1.18324	5.31868	190.58	13.67	497.63	21.89	246.7	17.26	1044.91	31.24
109	4.06	4.06	42.2434	4.29594	4.29594	spt|Q9D8E6; dbj|BAB27375.1; cra|mCP8728.2	60S ribosomal protein L4 (L1) ; unnamed protein product ; RIKEN cDNA 2010004J23 gene	1	auto	0	88	ILKSPEIQR	Phospho(S)@4	-0.0106923	1450.8	484.609	1450.82	484.612	3	12	1.1.1.2516.2	46.1986	0.920592	8.67877	0.903293	8.98315	1.09267	5.28786	174.08	13.11	514.22	22.18	203.43	16.03	997.1	30.5
109	4.06	4.06	42.2434	4.29594	4.29594	spt|Q9D8E6; dbj|BAB27375.1; cra|mCP8728.2	60S ribosomal protein L4 (L1) ; unnamed protein product ; RIKEN cDNA 2010004J23 gene	1	auto	0	85	ILKSPEIQR	Phospho(S)@4	-0.00913584	1450.81	484.609	1450.82	484.612	3	12	1.1.1.2519.2	46.4178	0.67821	14.0201	0.921436	12.6059	1.04236	7.56828	63.42	8	254.29	15.56	102.62	11.31	470.38	20.95
171	2.34	2.34	32.8883	4.97573	1.69903	cra|mCP114364	hypothetical protein	1	auto	2	99	KAAVVASPLLDQQR	Phospho(S)@7	0.0110467	1863.03	622.018	1863.02	622.015	3	16	22.1.1.2453.3	50.8167	0.85785	28.344	1.18812	25.0292	0.976269	17.1331	16.12	4	51.1	7	26.59	5.57	88.53	9.11
27	12.81	12.81	36.5838	5.82461	4.38482	cra|mCP23575.2	topoisomerase (DNA) II alpha	1	auto	1.09691	92	KAQMCADVLPSPR	Phospho(S)@11	0.0233095	1844.88	615.968	1844.86	615.96	3	13	1.1.1.2612.3	53.2419	1.4621	21.8918	1.00781	25.402	1.01246	16.0587	31.05	5.48	57.75	7.48	25.49	5.57	103.76	9.85
27	12.81	12.81	36.5838	5.82461	4.38482	cra|mCP23575.2	topoisomerase (DNA) II alpha	1	auto	0	69	KAQMCADVLPSPR	Phospho(S)@11	0.0337468	1844.89	615.972	1844.86	615.96	3	12	1.1.1.2615.3	53.4619	0.979633	24.9729	1.26409	22.7097	1.03517	15.7739	21.33	4.58	59.21	7.55	32.78	6.16	108.77	10.1
89	4.87	4.9	69.2557	4.85437	3.12837	cra|mCP113751	NRAA Best Hit: similar to Ser/Arg-related nuclear matrix protein; plenty-of-prolines-101; serine/arginine repetitive matrix protein 1	1	auto	2	99	KETESEAEDDNLDDLER	Phospho(S)@5	-0.0446725	2374.98	792.668	2375.03	792.682	3	21	22.1.1.2452.3	50.7442	0.799643	34.086	1.35014	27.6413	0.894612	20.3381	11.03	3.32	37.51	6	22.18	5	59.55	7.48
89	4.87	4.9	69.2557	4.85437	3.12837	cra|mCP113751	NRAA Best Hit: similar to Ser/Arg-related nuclear matrix protein; plenty-of-prolines-101; serine/arginine repetitive matrix protein 1	1	auto	0	99	KETESEAEDDNLDDLER	Phospho(S)@5	-0.042292	2374.98	792.668	2375.03	792.682	3	20	22.1.1.2447.2	50.3542	1.55499	28.5704	1.64342	27.7758	1.044	21.3612	18.67	4.24	32.65	5.66	23.5	5.1	60.49	7.55
211	2.03	2.03	17.5141	2.9661	2.9661	cra|mCP111239	hypothetical protein	1	auto	2	99	KGSPCAEEELPSAATAAATAR	Phospho(S)@3	0.0285846	2444.16	815.727	2444.13	815.718	3	20	22.1.1.2550.3	57.895	0.501723	32.3155	0.395053	40.9524	0.997528	15.2835	11.57	3.46	62.71	7.68	10.85	4.24	111.01	10.15
211	2.03	2.03	17.5141	2.9661	2.9661	cra|mCP111239	hypothetical protein	1	auto	0	99	KGSPCAEEELPSAATAAATAR	Phospho(S)@3	0.00935799	2444.14	815.721	2444.13	815.718	3	19	22.1.1.2545.3	57.5283					1.08316	23.7705	9.14	3	25.31	4.9	1.75	2.24	48.65	6.71
211	2.03	2.03	17.5141	2.9661	2.9661	cra|mCP111239	hypothetical protein	1	auto	0	99	KGSPCAEEELPSAATAAATAR	Phospho(S)@3	0.0230913	2444.16	815.726	2444.13	815.718	3	16	22.1.1.2549.2	57.795					1.72812	20.5778	6.9	2.65	29.53	5.29	8.34	3.61	90.56	9.17
211	2.03	2.03	17.5141	2.9661	2.9661	cra|mCP111239	hypothetical protein	1	auto	0	99	KGSPCAEEELPSAATAAATAR	Phospho(S)@3	-0.0206722	2444.11	815.711	2444.13	815.718	3	16	22.1.1.2552.2	58.015					1.00427	17.7908	4.39	2.24	46	6.56	6.64	3.46	81.98	8.72
211	2.03	2.03	17.5141	2.9661	2.9661	cra|mCP111239	hypothetical protein	1	auto	0	99	KGSPCAEEELPSAATAAATAR	Phospho(S)@3	-0.00803753	2444.12	815.715	2444.13	815.718	3	17	22.1.1.2555.3	58.2617					1.13935	19.0763	4.56	2.24	38.39	6	7.29	3.46	77.62	8.49
211	2.03	2.03	17.5141	2.9661	2.9661	cra|mCP111239	hypothetical protein	1	auto	0	99	KGSPCAEEELPSAATAAATAR	Phospho(S)@3	-0.0347717	2444.1	815.706	2444.13	815.718	3	17	22.1.1.2559.3	58.555					1.19492	21.3417	1.51	1.41	30.04	5.29	4.08	2.83	63.7	7.68
211	2.03	2.03	17.5141	2.9661	2.9661	cra|mCP111239	hypothetical protein	1	auto	0	99	KGSPCAEEELPSAATAAATAR	Phospho(S)@3	-0.00510776	2444.13	815.716	2444.13	815.718	3	18	22.1.1.2560.3	58.6283					1.08032	17.69	3.33	2	45.13	6.48	2.17	2.83	86.52	8.94
211	2.03	2.03	17.5141	2.9661	2.9661	cra|mCP111239	hypothetical protein	1	auto	0	99	KGSPCAEEELPSAATAAATAR	Phospho(S)@3	-0.000346884	2444.13	815.718	2444.13	815.718	3	16	22.1.1.2564.3	58.9217					1.02958	22.8134	3.71	2	27.76	5.1	3.69	2.65	50.72	6.86
211	2.03	2.03	17.5141	2.9661	2.9661	cra|mCP111239	hypothetical protein	1	auto	0	98	KGSPCAEEELPSAATAAATAR	Phospho(S)@3	0.0320637	2444.16	815.729	2444.13	815.718	3	14	22.1.1.2567.3	59.1417					0.922407	21.7018	0.39	1	32.03	5.48	12.02	3.87	52.43	7
211	2.03	2.03	17.5141	2.9661	2.9661	cra|mCP111239	hypothetical protein	1	auto	0	60	KGSPCAEEELPSAATAAATAR	Phospho(S)@3	0.0414024	2444.17	815.732	2444.13	815.718	3	12	22.1.1.2540.3	57.1617					1.44543	24.9358	7.08	2.65	21.06	4.47	2.86	2.45	54.02	7.07
106	4.1	4.1	38.4615	11.0368	11.0368	trm|O35129	BAP (Repressor of estrogen receptor activity)	0	auto - low probability	0	20	KISSPTGSKDLQMVNISLR	Phospho(S)@8	-0.000106782	2520.37	631.099	2520.37	631.099	4	13	6.1.1.2789.2	75.7568	1.25381	17.3034	0.964633	19.5321	1.11246	11.8366	47.31	6.78	102.61	9.95	43.35	7.35	202.57	13.75
106	4.1	4.1	38.4615	11.0368	11.0368	trm|O35129	BAP (Repressor of estrogen receptor activity)	0	auto - low probability	0	61	KISSPTGSKDLQMVNISLR	Phospho(S)@3	0.0584969	2520.43	631.114	2520.37	631.099	4	14	6.1.1.2777.2	74.8835	1.4078	17.574	1.05301	19.7407	1.01736	12.7218	47.54	6.78	91.83	9.43	42.35	7.14	165.79	12.45
106	4.1	4.1	38.4615	11.0368	11.0368	trm|O35129	BAP (Repressor of estrogen receptor activity)	0	auto - low probability	0	99	KISSPTGSKDLQMVNISLR	Phospho(S)@8	0.0377415	2520.41	631.109	2520.37	631.099	4	16	6.1.1.2780.2	75.1027	0.733397	19.5534	0.769085	19.9476	1.05537	10.8986	32.9	5.74	121.99	10.77	41.09	7.35	228.47	14.6
101	4.16	4.16	63.3858	14.1732	14.1732	gb|AAF35392.1	U2 small nuclear ribonucleoprotein A'	1	auto	0.154902	30	KKGGPSAGDVEAIK	Phospho(S)@6;	0.123013	2012.24	504.067	2012.12	504.036	4	11	13.1.1.2845.2	82.0476	0.847346	16.8871	0.954437	16.554	1.22264	9.7637	45.3	6.71	145.38	11.79	60.77	8.77	315.43	17.15
177	2.23	2.23	41.9048	5.2381	5.2381	rf|XP_487758.1	similar to 60S ribosomal protein L19	0	auto - shared MS/MS	0.207608	38	KKVMSMLRLQK	Phospho(S)@5	0.0120908	2017.19	505.305	2017.18	505.302	4	11	9.1.1.2387.3	47.8292	0.759985	14.2906	0.771774	14.8046	1.09322	8.03989	61.97	7.87	221.74	14.53	74.95	9.95	430.18	20.04
22	14.12	14.12	100	67.2897	49.5327	gb|AAH13455.1	Hmga1 protein	0	auto - shared MS/MS	0	89	KLEKEEEEGISQESSEEEQ	Phospho(S)@11; Phospho(S)@15	-0.0729608	2828.15	943.725	2828.23	943.749	3	13	18.1.1.2038.3	44.9631	1.62427	27.268	1.26733	29.9787	1.28219	19.9712	20.78	4.47	34.79	5.83	19.31	4.8	79.16	8.6
234	2	11	95.8333	63.5417	43.75	gb|AAH08125.1; cra|mCP92696; cra|mCP84611.1	Hmga1 protein ; high mobility group AT-hook 1 ; high mobility group AT-hook 1	0	auto - shared MS/MS	0	89	KLEKEEEEGISQESSEEEQ	Phospho(S)@11; Phospho(S)@15	-0.0729608	2828.15	943.725	2828.23	943.749	3	13	18.1.1.2038.3	44.9631	1.62427	27.268	1.26733	29.9787	1.28219	19.9712	20.78	4.47	34.79	5.83	19.31	4.8	79.16	8.6
22	14.12	14.12	100	67.2897	49.5327	gb|AAH13455.1	Hmga1 protein	0	auto - shared MS/MS	1	90	KLEKEEEEGISQESSEEEQ	Phospho(S)@14; Phospho(S)@15	0.0252229	2828.25	943.758	2828.23	943.749	3	13	23.1.1.1560.2	45.4655	1.25752	8.41586	1.41242	8.03961	1.01986	5.86049	200.57	13.96	433.73	20.52	268.3	17.44	784.98	27.15
234	2	11	95.8333	63.5417	43.75	gb|AAH08125.1; cra|mCP92696; cra|mCP84611.1	Hmga1 protein ; high mobility group AT-hook 1 ; high mobility group AT-hook 1	0	auto - shared MS/MS	0	90	KLEKEEEEGISQESSEEEQ	Phospho(S)@14; Phospho(S)@15	0.0252229	2828.25	943.758	2828.23	943.749	3	13	23.1.1.1560.2	45.4655	1.25752	8.41586	1.41242	8.03961	1.01986	5.86049	200.57	13.96	433.73	20.52	268.3	17.44	784.98	27.15
22	14.12	14.12	100	67.2897	49.5327	gb|AAH13455.1	Hmga1 protein	0	auto - shared MS/MS	0	55	KLEKEEEEGISQESSEEEQ	Phospho(S)@14; Phospho(S)@15	-0.0138178	2828.21	943.745	2828.23	943.749	3	12	13.1.1.2339.3	44.9402	0.984491	22.886	0.67822	27.9394	0.957305	14.6446	25.4	5	70.16	8.19	20.84	5.29	119.19	10.54
234	2	11	95.8333	63.5417	43.75	gb|AAH08125.1; cra|mCP92696; cra|mCP84611.1	Hmga1 protein ; high mobility group AT-hook 1 ; high mobility group AT-hook 1	0	auto - shared MS/MS	0	55	KLEKEEEEGISQESSEEEQ	Phospho(S)@14; Phospho(S)@15	-0.0138178	2828.21	943.745	2828.23	943.749	3	12	13.1.1.2339.3	44.9402	0.984491	22.886	0.67822	27.9394	0.957305	14.6446	25.4	5	70.16	8.19	20.84	5.29	119.19	10.54
38	10.41	13.71	64.6512	43.7209	43.7209	emb|CAA56631.1	high mobility group protein	0	auto - low probability	0	99	KLGEMWNNTAADDKQPYEK	Phospho(T)@9	1.02121	2829.41	708.359	2828.39	708.104	4	17	9.1.1.2656.3	67.4466	0.632518	20.8212	0.978902	18.1722	1.65277	10.1686	28.57	5.39	122.83	10.82	52.66	8.37	360.26	18.3
5	23.08	23.08	75.2381	60.9524	53.8095	gb|AAH02050.1; cra|mCP13032.1	Hmgb2 protein ; NRAA Best Hit: F47D12.4c.p [Caenorhabditis elegans]	0	auto - low probability	2	99	KLGEMWSEQSAKDKQPYEQK	Phospho(S)@10	0.0424606	3144.65	629.938	3144.61	629.929	5	16	13.1.1.2981.3	92.2242	1.00738	14.6908	1.08031	14.556	1.20026	9.14135	62.05	7.81	167.5	12.69	79.25	9.85	356.77	18.25
233	2	22.84	75.5981	60.7656	53.5885	spt|P30681; gb|AAH46759.1	High mobility group protein 2 (HMG-2) ; Hmgb2 protein	0	auto - low probability	0	99	KLGEMWSEQSAKDKQPYEQK	Phospho(S)@10	0.0424606	3144.65	629.938	3144.61	629.929	5	16	13.1.1.2981.3	92.2242	1.00738	14.6908	1.08031	14.556	1.20026	9.14135	62.05	7.81	167.5	12.69	79.25	9.85	356.77	18.25
5	23.08	23.08	75.2381	60.9524	53.8095	gb|AAH02050.1; cra|mCP13032.1	Hmgb2 protein ; NRAA Best Hit: F47D12.4c.p [Caenorhabditis elegans]	0	auto - low probability	0	91	KLGEMWSEQSAKDKQPYEQK	Phospho(S)@10	0.0555831	3144.67	629.94	3144.61	629.929	5	15	13.1.1.2969.3	91.3267	1.00067	15.6017	0.861019	17.2576	1.27792	9.57879	54.91	7.35	149.22	11.96	56.27	8.6	338.4	17.75
233	2	22.84	75.5981	60.7656	53.5885	spt|P30681; gb|AAH46759.1	High mobility group protein 2 (HMG-2) ; Hmgb2 protein	0	auto - low probability	0	91	KLGEMWSEQSAKDKQPYEQK	Phospho(S)@10	0.0555831	3144.67	629.94	3144.61	629.929	5	15	13.1.1.2969.3	91.3267	1.00067	15.6017	0.861019	17.2576	1.27792	9.57879	54.91	7.35	149.22	11.96	56.27	8.6	338.4	17.75
5	23.08	23.08	75.2381	60.9524	53.8095	gb|AAH02050.1; cra|mCP13032.1	Hmgb2 protein ; NRAA Best Hit: F47D12.4c.p [Caenorhabditis elegans]	0	auto - low probability	0	58	KLGEMWSEQSAKDKQPYEQK	Phospho(S)@10	-0.00941932	3144.6	629.927	3144.61	629.929	5	14	14.1.1.2621.3	70.5448	0.901565	16.9511	0.777966	18.9274	1.23624	10.0285	45.48	6.71	137.18	11.45	46.74	7.94	300.95	16.73
233	2	22.84	75.5981	60.7656	53.5885	spt|P30681; gb|AAH46759.1	High mobility group protein 2 (HMG-2) ; Hmgb2 protein	0	auto - low probability	0	58	KLGEMWSEQSAKDKQPYEQK	Phospho(S)@10	-0.00941932	3144.6	629.927	3144.61	629.929	5	14	14.1.1.2621.3	70.5448	0.901565	16.9511	0.777966	18.9274	1.23624	10.0285	45.48	6.71	137.18	11.45	46.74	7.94	300.95	16.73
5	23.08	23.08	75.2381	60.9524	53.8095	gb|AAH02050.1; cra|mCP13032.1	Hmgb2 protein ; NRAA Best Hit: F47D12.4c.p [Caenorhabditis elegans]	0	auto - low probability	0	84	KLGEMWSEQSAKDKQPYEQK	Phospho(S)@10	0.0809127	3144.69	629.946	3144.61	629.929	5	15	13.1.1.2852.3	82.6026	1.13355	17.4872	0.972277	19.0631	1.21875	11.3605	45.04	6.63	108.05	10.2	46.01	7.62	233.69	14.77
233	2	22.84	75.5981	60.7656	53.5885	spt|P30681; gb|AAH46759.1	High mobility group protein 2 (HMG-2) ; Hmgb2 protein	0	auto - low probability	0	84	KLGEMWSEQSAKDKQPYEQK	Phospho(S)@10	0.0809127	3144.69	629.946	3144.61	629.929	5	15	13.1.1.2852.3	82.6026	1.13355	17.4872	0.972277	19.0631	1.21875	11.3605	45.04	6.63	108.05	10.2	46.01	7.62	233.69	14.77
5	23.08	23.08	75.2381	60.9524	53.8095	gb|AAH02050.1; cra|mCP13032.1	Hmgb2 protein ; NRAA Best Hit: F47D12.4c.p [Caenorhabditis elegans]	0	auto - low probability	0	61	KLGEMWSEQSAKDKQPYEQK	Phospho(S)@7	-0.932758	3160.7	633.148	3161.64	633.335	5	13	13.1.1.2792.3	78.1167	1.20248	20.9708	0.582565	30.5862	1.16335	13.997	31.82	5.57	71.96	8.31	18.36	5.2	148.56	11.75
233	2	22.84	75.5981	60.7656	53.5885	spt|P30681; gb|AAH46759.1	High mobility group protein 2 (HMG-2) ; Hmgb2 protein	0	auto - low probability	0	61	KLGEMWSEQSAKDKQPYEQK	Phospho(S)@7	-0.932758	3160.7	633.148	3161.64	633.335	5	13	13.1.1.2792.3	78.1167	1.20248	20.9708	0.582565	30.5862	1.16335	13.997	31.82	5.57	71.96	8.31	18.36	5.2	148.56	11.75
27	12.81	12.81	36.5838	5.82461	4.38482	cra|mCP23575.2	topoisomerase (DNA) II alpha	1	auto	2	99	KPIKYLEESDDDDDLF	Phospho(S)@9	0.025221	2453.19	818.736	2453.16	818.728	3	15	2.1.1.2654.2	87.1433	2.19582	22.2024	1.79199	23.4483	1.41598	17.608	35.65	5.83	44.15	6.63	34.65	6.24	110.94	10.2
27	12.81	12.81	36.5838	5.82461	4.38482	cra|mCP23575.2	topoisomerase (DNA) II alpha	1	auto	0	99	KPIKYLEESDDDDDLF	Phospho(S)@9	0.0438991	2453.21	818.742	2453.16	818.728	3	15	2.1.1.2622.2	84.7691			2.19722	30.2176	2.42467	22.4042	15.62	3.87	24.14	4.9	23.23	5.2	103.87	9.85
27	12.81	12.81	36.5838	5.82461	4.38482	cra|mCP23575.2	topoisomerase (DNA) II alpha	1	auto	0	99	KPIKYLEESDDDDDLF	Phospho(S)@9	0.0259535	2453.19	818.736	2453.16	818.728	3	14	2.1.1.2657.2	87.3658	1.50733	29.236	1.35043	30.5022	1.25171	20.9708	17.61	4.12	31.77	5.57	18.79	4.69	70.57	8.12
27	12.81	12.81	36.5838	5.82461	4.38482	cra|mCP23575.2	topoisomerase (DNA) II alpha	1	auto	0	99	KPIKYLEESDDDDDLF	Phospho(S)@9	0.0471952	2453.21	818.744	2453.16	818.728	3	15	2.1.1.2678.2	88.9291					1.76099	24.2591	9.22	3	21.59	4.58	15.23	4.24	67.47	7.94
27	12.81	12.81	36.5838	5.82461	4.38482	cra|mCP23575.2	topoisomerase (DNA) II alpha	1	auto	0	95	KPIKYLEESDDDDDLF	Phospho(S)@9	-0.0297695	2453.13	818.718	2453.16	818.728	3	13	3.1.1.2881.3	88.8041					1.89257	27.8589	9.34	3	16.26	4	12.86	3.87	54.61	7.14
27	12.81	12.81	36.5838	5.82461	4.38482	cra|mCP23575.2	topoisomerase (DNA) II alpha	1	auto	0	94	KPIKYLEESDDDDDLF	Phospho(S)@9	0.0682538	2453.23	818.75	2453.16	818.728	3	13	2.1.1.2611.2	83.9483	2.19969	23.6896	2.26216	23.2503	1.51124	18.6475	31.45	5.48	38.88	6.24	38.52	6.48	104.27	9.9
27	12.81	12.81	36.5838	5.82461	4.38482	cra|mCP23575.2	topoisomerase (DNA) II alpha	1	auto	0	94	KPIKYLEESDDDDDLF	Phospho(S)@9	0.0444484	2453.21	818.743	2453.16	818.728	3	13	2.1.1.2641.2	86.1816	2.15578	20.9146	1.711	22.5472	1.77601	16.0378	39.82	6.16	50.23	7.07	37.64	6.63	158.31	12.17
27	12.81	12.81	36.5838	5.82461	4.38482	cra|mCP23575.2	topoisomerase (DNA) II alpha	1	auto	0	94	KPIKYLEESDDDDDLF	Phospho(S)@9	0.0448146	2453.21	818.743	2453.16	818.728	3	13	2.1.1.2651.2	86.9233	1.51019	29.2559	1.42499	30.3579	1.73459	20.1014	17.61	4.12	31.71	5.57	19.79	4.9	97.61	9.54
27	12.81	12.81	36.5838	5.82461	4.38482	cra|mCP23575.2	topoisomerase (DNA) II alpha	1	auto	0	94	KPIKYLEESDDDDDLF	Phospho(S)@9	0.0435328	2453.21	818.742	2453.16	818.728	3	13	2.1.1.2660.2	87.5874	1.86712	26.6814	1.54314	28.7062	1.77023	19.582	22.96	4.69	33.44	5.74	22.6	5.2	105.05	9.9
27	12.81	12.81	36.5838	5.82461	4.38482	cra|mCP23575.2	topoisomerase (DNA) II alpha	1	auto	0	94	KPIKYLEESDDDDDLF	Phospho(S)@9	0.0525056	2453.21	818.745	2453.16	818.728	3	13	2.1.1.2662.3	87.7641	1.27975	31.5264	1.97682	27.3423	1.72991	20.4907	14.41	3.74	30.62	5.48	26.51	5.48	94	9.38
27	12.81	12.81	36.5838	5.82461	4.38482	cra|mCP23575.2	topoisomerase (DNA) II alpha	1	auto	0	93	KPIKYLEESDDDDDLF	Phospho(S)@9	0.0429835	2453.2	818.742	2453.16	818.728	3	13	2.1.1.2603.2	83.3516	1.86728	24.5523	1.55167	26.3402	1.75642	18.0374	27.13	5.1	39.51	6.24	26.85	5.66	123.15	10.73
27	12.81	12.81	36.5838	5.82461	4.38482	cra|mCP23575.2	topoisomerase (DNA) II alpha	1	auto	0	93	KPIKYLEESDDDDDLF	Phospho(S)@9	0.0288834	2453.19	818.737	2453.16	818.728	3	13	2.1.1.2608.3	83.7491	1.71086	26.8544	1.2452	30.3985	1.42589	19.6997	21.85	4.58	34.73	5.83	18.94	4.8	87.88	9.06
27	12.81	12.81	36.5838	5.82461	4.38482	cra|mCP23575.2	topoisomerase (DNA) II alpha	1	auto	0	93	KPIKYLEESDDDDDLF	Phospho(S)@9	0.0697187	2453.23	818.751	2453.16	818.728	3	13	2.1.1.2648.2	86.7024	1.91968	21.2665	1.35173	23.9381	1.27891	16.423	36.56	5.92	51.79	7.14	30.66	6	117.54	10.49
27	12.81	12.81	36.5838	5.82461	4.38482	cra|mCP23575.2	topoisomerase (DNA) II alpha	1	auto	0	72	KPIKYLEESDDDDDLF	Phospho(S)@9	0.0457302	2453.21	818.743	2453.16	818.728	3	12	2.1.1.2625.3	85.0166	2.16617	18.7999	1.07334	24.1972	1.2699	15.0472	49.26	6.86	61.84	7.81	29.07	6	139.36	11.4
27	12.81	12.81	36.5838	5.82461	4.38482	cra|mCP23575.2	topoisomerase (DNA) II alpha	1	auto	0	68	KPIKYLEESDDDDDLF	Phospho(S)@9	0.0449978	2453.21	818.743	2453.16	818.728	3	12	2.1.1.2629.2	85.2883	1.20681	29.2643	1.60016	26.6384	1.49847	18.92	16.42	4	37	6	25.93	5.48	98.39	9.59
27	12.81	12.81	36.5838	5.82461	4.38482	cra|mCP23575.2	topoisomerase (DNA) II alpha	1	auto	0	68	KPIKYLEESDDDDDLF	Phospho(S)@9	0.0501251	2453.21	818.745	2453.16	818.728	3	12	2.1.1.2638.2	85.9574	2.06864	24.1112	1.15854	30.1613	1.7265	18.2911	29.31	5.29	38.53	6.16	19.55	5	118.05	10.49
27	12.81	12.81	36.5838	5.82461	4.38482	cra|mCP23575.2	topoisomerase (DNA) II alpha	1	auto	0	68	KPIKYLEESDDDDDLF	Phospho(S)@9	0.0384055	2453.2	818.741	2453.16	818.728	3	12	2.1.1.2650.3	86.8758	2.38839	22.6721	2.33326	22.5456	1.47202	18.3366	35.72	5.83	40.67	6.4	41.56	6.71	106.24	10
27	12.81	12.81	36.5838	5.82461	4.38482	cra|mCP23575.2	topoisomerase (DNA) II alpha	1	auto	0	68	KPIKYLEESDDDDDLF	Phospho(S)@9	0.0411523	2453.2	818.741	2453.16	818.728	3	12	2.1.1.2658.2	87.4408	2.45352	27.7586	2.15209	28.5491	1.6367	22.29	24.18	4.8	26.8	5.2	25.26	5.29	77.84	8.54
27	12.81	12.81	36.5838	5.82461	4.38482	cra|mCP23575.2	topoisomerase (DNA) II alpha	1	auto	0	67	KPIKYLEESDDDDDLF	Phospho(S)@9	0.0534212	2453.22	818.746	2453.16	818.728	3	12	2.1.1.2637.3	85.9108	1.88305	16.1785	1.33474	18.2791	1.39338	12.2663	62.64	7.75	90.46	9.43	52.88	7.94	223.68	14.46
27	12.81	12.81	36.5838	5.82461	4.38482	cra|mCP23575.2	topoisomerase (DNA) II alpha	1	auto	0	67	KPIKYLEESDDDDDLF	Phospho(S)@9	0.0265028	2453.19	818.737	2453.16	818.728	3	12	2.1.1.2657.3	87.3925	1.85208	27.3224	2.15128	26.0676	1.81472	19.9987	21.91	4.58	32.17	5.66	30.31	5.83	103.6	9.85
27	12.81	12.81	36.5838	5.82461	4.38482	cra|mCP23575.2	topoisomerase (DNA) II alpha	1	auto	0	66	KPIKYLEESDDDDDLF	Phospho(S)@9	0.0243054	2453.19	818.736	2453.16	818.728	3	12	2.1.1.2626.2	85.0633	1.39944	24.8865	1.44555	24.6785	1.33096	17.2336	23.76	4.8	46.17	6.71	29.23	5.83	109.05	10.1
27	12.81	12.81	36.5838	5.82461	4.38482	cra|mCP23575.2	topoisomerase (DNA) II alpha	1	auto	0	66	KPIKYLEESDDDDDLF	Phospho(S)@9	0.0462796	2453.21	818.743	2453.16	818.728	3	12	2.1.1.2635.2	85.7333	2.08984	26.2359	2.85517	23.8962	1.86888	19.8711	25.13	4.9	32.7	5.74	40.89	6.63	108.45	10.1
27	12.81	12.81	36.5838	5.82461	4.38482	cra|mCP23575.2	topoisomerase (DNA) II alpha	1	auto	0	66	KPIKYLEESDDDDDLF	Phospho(S)@9	0.0222911	2453.18	818.735	2453.16	818.728	3	12	2.1.1.2663.2	87.8108	1.43083	32.0025	1.87094	29.132	1.32994	22.397	14.48	3.74	27.52	5.2	22.55	5	64.95	7.81
27	12.81	12.81	36.5838	5.82461	4.38482	cra|mCP23575.2	topoisomerase (DNA) II alpha	1	auto	0	66	KPIKYLEESDDDDDLF	Phospho(S)@9	0.0807058	2453.24	818.755	2453.16	818.728	3	12	2.1.1.2666.2	88.0349	2.28266	25.2052	2.45514	24.3732	1.47147	20.1307	28.33	5.2	33.75	5.83	36.29	6.24	88.13	9.11
27	12.81	12.81	36.5838	5.82461	4.38482	cra|mCP23575.2	topoisomerase (DNA) II alpha	1	auto	0	66	KPIKYLEESDDDDDLF	Phospho(S)@9	0.0490263	2453.21	818.744	2453.16	818.728	3	12	2.1.1.2671.3	88.4324					1.32533	21.531	11.21	3.32	29.21	5.29	10.39	3.74	68.7	8
27	12.81	12.81	36.5838	5.82461	4.38482	cra|mCP23575.2	topoisomerase (DNA) II alpha	1	auto	0	66	KPIKYLEESDDDDDLF	Phospho(S)@9	0.0334613	2453.2	818.739	2453.16	818.728	3	12	2.1.1.2682.2	89.2274					2.3865	29.6911	11.54	3.32	13.91	3.74	13.9	4	58.91	7.42
27	12.81	12.81	36.5838	5.82461	4.38482	cra|mCP23575.2	topoisomerase (DNA) II alpha	1	auto	0	26	KPIKYLEESDDDDDLF	Phospho(S)@9	-0.00444415	2453.16	818.726	2453.16	818.728	3	11	2.1.1.2592.3	82.56					1.02649	23.2722	11.26	3.32	27.13	5.1	8.1	3.32	49.42	6.78
27	12.81	12.81	36.5838	5.82461	4.38482	cra|mCP23575.2	topoisomerase (DNA) II alpha	1	auto	0	25	KPIKYLEESDDDDDLF	Phospho(S)@9	0.0294327	2453.19	818.738	2453.16	818.728	3	11	2.1.1.2605.3	83.5275	1.60015	27.9535	1.83726	26.5633	1.32499	20.299	19.73	4.36	33.53	5.74	26.98	5.48	78.84	8.6
27	12.81	12.81	36.5838	5.82461	4.38482	cra|mCP23575.2	topoisomerase (DNA) II alpha	1	auto	0	24	KPIKYLEESDDDDDLF	Phospho(S)@9	0.0631265	2453.22	818.749	2453.16	818.728	3	11	2.1.1.2616.2	84.3191	1.71953	24.1674	1.34299	26.8038	1.73699	17.3132	27.07	5.1	42.81	6.48	25.18	5.57	131.96	11.09
27	12.81	12.81	36.5838	5.82461	4.38482	cra|mCP23575.2	topoisomerase (DNA) II alpha	1	auto	0	24	KPIKYLEESDDDDDLF	Phospho(S)@9	0.0781422	2453.24	818.754	2453.16	818.728	3	11	2.1.1.2675.2	88.7033					1.39212	28.2318	20.07	4.36	17.6	4.24	17.57	4.36	43.48	6.4
27	12.81	12.81	36.5838	5.82461	4.38482	cra|mCP23575.2	topoisomerase (DNA) II alpha	1	auto	0	23	KPIKYLEESDDDDDLF	Phospho(S)@9	0.0525056	2453.21	818.745	2453.16	818.728	3	11	2.1.1.2609.2	83.7983	1.08604	29.8218	1.23272	28.4783	0.987461	19.7671	15.32	3.87	38.36	6.08	20.71	4.9	67.22	7.94
27	12.81	12.81	36.5838	5.82461	4.38482	cra|mCP23575.2	topoisomerase (DNA) II alpha	1	auto	0	23	KPIKYLEESDDDDDLF	Phospho(S)@9	0.0100222	2453.17	818.731	2453.16	818.728	3	11	2.1.1.2685.2	89.4483					1.71529	25.0158	12.47	3.46	20.48	4.47	10.1	3.61	62.34	7.62
27	12.81	12.81	36.5838	5.82461	4.38482	cra|mCP23575.2	topoisomerase (DNA) II alpha	1	auto	0	22	KPIKYLEESDDDDDLF	Phospho(S)@9	0.0142339	2453.18	818.732	2453.16	818.728	3	11	2.1.1.2634.3	85.6866	0.971886	33.025	1.65485	27.2464	1.34114	19.9814	12.18	3.46	34.08	5.74	24.7	5.29	81.11	8.72
22	14.12	14.12	100	67.2897	49.5327	gb|AAH13455.1	Hmga1 protein	0	auto - low probability	0.259637	45	KQPPVSPGTALVGSQKEPSE	Phospho(S)@19	1.0917	2548.42	638.113	2547.33	637.84	4	13	5.1.1.2706.2	68.6379	1.35256	24.7205	0.748975	32.533	1.12914	17.2988	23.73	4.8	47.71	6.78	15.65	4.58	95.6	9.43
22	14.12	14.12	100	67.2897	49.5327	gb|AAH13455.1	Hmga1 protein	0	auto - low probability	0	34	KQPPVSPGTALVGSQKEPSEVPTPK	Phospho(T)@9; Phospho(T)@23	1.20322	3441.96	574.668	3440.76	574.467	6	14	7.1.1.2861.2	79.4903	1.21496	15.102	1.04414	15.9133	0.703077	11.1631	61.62	7.75	137.92	11.53	63.07	8.54	172.08	12.73
51	8	8	62.7907	37.2093	37.2093	trm|Q6NSP9	Hmga2 protein	1	auto	2	99	KQQQEPTCEPSPKRPR	Phospho(S)@11	0.0485907	2466.27	617.575	2466.22	617.563	4	14	9.1.1.2398.3	48.6342	0.621104	18.1505	0.582195	21.0489	1.65254	8.7862	37.38	6.16	163.66	12.45	41.73	8.19	479.95	21.1
51	8	8	62.7907	37.2093	37.2093	trm|Q6NSP9	Hmga2 protein	1	auto	0	94	KQQQEPTCEPSPKRPR	Phospho(S)@11	0.0659247	2466.29	617.58	2466.22	617.563	4	13	9.1.1.2385.3	47.6825	0.878879	15.4437	0.694752	19.0866	2.00775	8.48881	54.5	7.35	168.63	12.69	51.31	9	600.82	23.6
51	8	8	62.7907	37.2093	37.2093	trm|Q6NSP9	Hmga2 protein	1	auto	0	93	KQQQEPTCEPSPKRPR	Phospho(S)@11	0.0241767	2466.25	617.569	2466.22	617.563	4	13	9.1.1.2394.2	48.315	0.754977	16.4256	0.69008	19.1413	2.01651	8.46372	46.95	6.86	169.11	12.69	51.11	9	605.16	23.69
51	8	8	62.7907	37.2093	37.2093	trm|Q6NSP9	Hmga2 protein	1	auto	0	92	KQQQEPTCEPSPKRPR	Phospho(S)@11	0.0422431	2466.27	617.574	2466.22	617.563	4	13	9.1.1.2390.3	48.0484	0.75466	17.3633	0.726971	19.5482	1.95316	8.98281	41.96	6.48	151.2	12	48.14	8.6	524.07	22.05
51	8	8	62.7907	37.2093	37.2093	trm|Q6NSP9	Hmga2 protein	1	auto	0	91	KQQQEPTCEPSPKRPR	Phospho(S)@11	1.03732	2467.26	494.459	2466.22	494.252	5	13	9.1.1.2394.3	48.3417	1.14166	13.5828	0.741864	17.4709	1.6159	8.49399	74.75	8.54	178.05	13.08	57.85	9.17	510.57	21.77
51	8	8	62.7907	37.2093	37.2093	trm|Q6NSP9	Hmga2 protein	1	auto	0	64	KQQQEPTCEPSPKRPR	Phospho(S)@11	0.0551825	2466.28	617.577	2466.22	617.563	4	12	9.1.1.2391.2	48.095	0.769174	16.8012	0.922043	16.6774	1.9144	8.78755	45.01	6.71	159.13	12.33	64.26	9.49	540.61	22.41
51	8	8	62.7907	37.2093	37.2093	trm|Q6NSP9	Hmga2 protein	1	auto	0	62	KQQQEPTCEPSPKRPR	Phospho(S)@11	0.094781	2466.32	494.271	2466.22	494.252	5	12	9.1.1.2379.3	47.2433	1.09422	11.857	0.654967	15.6985	1.24685	7.55688	97.07	9.75	241.24	15.2	69.2	9.95	533.78	22.27
51	8	8	62.7907	37.2093	37.2093	trm|Q6NSP9	Hmga2 protein	1	auto	0	61	KQQQEPTCEPSPKRPR	Phospho(S)@11	0.0554267	2466.28	617.577	2466.22	617.563	4	12	9.1.1.2375.3	46.95	0.962215	13.1916	0.821826	15.1628	1.7865	7.62464	76.1	8.66	215.07	14.35	77.41	10.54	681.84	25.16
51	8	8	62.7907	37.2093	37.2093	trm|Q6NSP9	Hmga2 protein	1	auto	0	24	KQQQEPTCEPSPKRPR	Phospho(S)@11	0.0586005	2466.28	617.578	2466.22	617.563	4	11	9.1.1.2387.2	47.8025	1.00938	16.393	0.894958	18.6846	2.17536	9.45734	49.85	7	134.3	11.36	52.64	8.77	518.45	21.93
51	8	8	62.7907	37.2093	37.2093	trm|Q6NSP9	Hmga2 protein	1	auto	0	21	KQQQEPTCEPSPKRPR	Phospho(S)@11	0.0295478	2466.25	617.571	2466.22	617.563	4	11	9.1.1.2397.3	48.5617	0.930382	17.3856	0.913032	18.6991	1.85428	9.87545	43.55	6.56	127.29	11.05	50.9	8.43	418.86	19.72
51	8	8	62.7907	37.2093	37.2093	trm|Q6NSP9	Hmga2 protein	1	auto	0	65	KQQQEPTCEPSPKRPR	Phospho(T)@7	0.0539618	2466.28	617.577	2466.22	617.563	4	12	9.1.1.2382.3	47.4625	0.735752	13.9371	0.445336	20.6112	1.60492	7.29099	64.81	8.06	239.54	15.07	46.72	9.17	682.23	25.14
86	4.98	5.15	27.2333	4.59057	2.97767	trm|Q7TQG4; cra|mCP18726.2	Topoisomerase (DNA) II beta ; NRAA Best Hit: Hypothetical protein K12D12.1 [Caenorhabditis elegans]	0	no quant - weak signal	0.958607	89	KTSFDQDSDVDIFPSDFTSEPPALPR	Phospho(S)@8	0.140303	3278.67	820.674	3278.53	820.639	4	13	21.1.1.3076.3	90.4374							1.9	1.41	11.72	3.32	1.69	1.73	19.38	4.24
331	1.31	1.31	23.0769	2.02429	2.02429	rf|XP_485678.1	similar to FLJ34154 protein	0	auto - shared MS/MS	1.30103	95	KVAEYGGNTLGYGSR	Phospho(S)@14	0.142063	1940.07	486.025	1939.93	485.989	4	14	10.1.1.2834.2	79.2647	1.60534	14.9968	1.61475	15.0185	1.5148	10.7036	68.55	8.12	116.12	10.68	82.12	9.75	312.15	17.09
136	3.88	3.88	33.7637	3.47567	3.47567	cra|mCP18689.2; cra|mCP114963	NRAA Best Hit: Serine threonine-protein kinase prp4 (90.9 kD) [Caenorhabditis elegans] ; NRAA Best Hit: yeast splicing factor PRP related (90.9 kD) (prp-4) [Caenorhabditis elegans]	1	auto	1.69897	98	LCDFGSASHVADNDITPYLVSR	Phospho(T)@16	0.0454695	2649.22	884.08	2649.17	884.065	3	14	20.1.1.2816.2	75.4763	0.545275	39.607	1.35115	26.8289	0.581226	21.9653	7.78	2.83	38.8	6.08	22.96	5	40.02	6.16
223	2.01	2.01	38.1271	4.34783	4.34783	cra|mCP114752	RIKEN cDNA 8430423A01 gene	1	auto	2	99	LKATVTPSPVKGK	Phospho(S)@8	0.00844821	1981.19	496.305	1981.18	496.303	4	14	5.1.1.2387.3	45.2112	1.11412	4.92703	1.09797	5.00412	1.0636	3.25102	565.55	23.52	1380.4	36.47	663.79	28.21	2605.46	49.36
223	2.01	2.01	38.1271	4.34783	4.34783	cra|mCP114752	RIKEN cDNA 8430423A01 gene	1	auto	0	99	LKATVTPSPVKGK	Phospho(S)@8	0.0256601	1981.21	496.309	1981.18	496.303	4	15	5.1.1.2388.2	45.2588	0.957045	6.8621	1.04363	6.73462	1.08571	4.25355	280.99	16.64	798.41	27.68	364.93	21.07	1538.29	37.91
223	2.01	2.01	38.1271	4.34783	4.34783	cra|mCP114752	RIKEN cDNA 8430423A01 gene	1	auto	0	99	LKATVTPSPVKGK	Phospho(S)@8	0.0268808	1981.21	496.31	1981.18	496.303	4	14	5.1.1.2390.3	45.4329	1.06971	5.1079	1.06661	5.17202	1.04043	3.33133	520.5	22.58	1323.19	35.68	618.11	27.28	2443.06	47.79
223	2.01	2.01	38.1271	4.34783	4.34783	cra|mCP114752	RIKEN cDNA 8430423A01 gene	1	auto	0	99	LKATVTPSPVKGK	Phospho(S)@8	0.0281015	1981.21	496.31	1981.18	496.303	4	15	5.1.1.2392.2	45.5529	1.10901	7.29186	1.01867	7.65145	1.06269	4.80352	257.66	15.87	631.8	24.66	281.87	18.55	1191.48	33.36
58	6.11	6.11	47.6554	3.92585	1.19956	rf|NP_722482.1; cra|mCP110613	Bcl-2-associated transcription factor ; NRAA Best Hit: similar to Bcl-2-associated transcription factor	1	auto	1.1549	93	LKELFDYSPPLHK	Phospho(S)@8	-1.03047	2097.09	525.28	2098.12	525.538	4	13	5.1.1.3051.3	94.2928					0.905363	27.9154	4.95	2.24	19.83	4.36	12.56	3.74	31.86	5.48
19	15.03	15.03	54.0816	20.5782	17.8571	rf|NP_034851.1; gb|AAH58392.1; cra|mCP21565.2	lamin B1 ; Lmnb1 protein ; lamin B1	1	auto	0	99	LKLSPSPSSR	Phospho(S)@4	-0.005498	1438.77	480.598	1438.78	480.6	3	16	1.1.1.2500.3	45.0536	1.63976	5.76597	1.80546	5.48542	0.797904	4.6173	467.7	21.21	775.63	27.62	613.31	25.59	1098.26	32.28
19	15.03	15.03	54.0816	20.5782	17.8571	rf|NP_034851.1; gb|AAH58392.1; cra|mCP21565.2	lamin B1 ; Lmnb1 protein ; lamin B1	1	auto	0	99	LKLSPSPSSR	Phospho(S)@4	-0.00458244	1438.77	480.599	1438.78	480.6	3	15	1.1.1.2503.2	45.2478	1.48287	6.70123	1.50698	6.55619	0.741084	5.266	333.45	17.94	611.5	24.43	403.59	20.98	804.2	27.59
19	15.03	15.03	54.0816	20.5782	17.8571	rf|NP_034851.1; gb|AAH58392.1; cra|mCP21565.2	lamin B1 ; Lmnb1 protein ; lamin B1	1	auto	0	50	LKLSPSPSSR	Phospho(S)@6	-0.00192734	1438.78	480.6	1438.78	480.6	3	11	1.1.1.2509.2	45.6878	1.03566	11.6813	1.27196	10.6854	0.689586	8.17713	98.83	9.85	259.5	15.81	144.56	12.69	317.56	17.32
19	15.03	15.03	54.0816	20.5782	17.8571	rf|NP_034851.1; gb|AAH58392.1; cra|mCP21565.2	lamin B1 ; Lmnb1 protein ; lamin B1	1	auto	2	99	LKLSPSPSSR	Phospho(S)@9	-0.00577266	1438.77	480.598	1438.78	480.6	3	15	1.1.1.2506.2	45.4669	1.41699	7.21858	1.65561	6.73322	0.772482	5.539	283.24	16.55	543.57	23.04	394.14	20.62	745.15	26.57
291	2	2	11.8557	11.8557	11.8557	spt|O55022; rf|NP_058063.2; gb|AAB97466.1; cra|mCP43343.2	Membrane associated progesterone receptor component 1 ; progesterone receptor membrane component ; putative membrane associated progesterone receptor component ; progesterone receptor membrane component 1	1	auto	2	99	LLKEGEEPTVYSDDEEPKDETAR	Phospho(S)@12	-0.0155412	3161.49	791.379	3161.5	791.383	4	23	2.1.1.2215.2	54.9009	1.08785	12.6934	1.42398	11.4944	1.11973	8.24268	84.78	9.11	211.93	14.32	132.17	12.29	421.12	19.88
291	2	2	11.8557	11.8557	11.8557	spt|O55022; rf|NP_058063.2; gb|AAB97466.1; cra|mCP43343.2	Membrane associated progesterone receptor component 1 ; progesterone receptor membrane component ; putative membrane associated progesterone receptor component ; progesterone receptor membrane component 1	1	auto	0	99	LLKEGEEPTVYSDDEEPKDETAR	Phospho(S)@12	0.0479398	3161.55	791.395	3161.5	791.383	4	23	2.1.1.2209.2	54.4634	0.682899	14.7445	1.29068	11.4102	0.951591	8.12731	57.5	7.62	228.97	14.8	129.43	12.17	386.66	19.05
291	2	2	11.8557	11.8557	11.8557	spt|O55022; rf|NP_058063.2; gb|AAB97466.1; cra|mCP43343.2	Membrane associated progesterone receptor component 1 ; progesterone receptor membrane component ; putative membrane associated progesterone receptor component ; progesterone receptor membrane component 1	1	auto	0	99	LLKEGEEPTVYSDDEEPKDETAR	Phospho(S)@12	0.0257214	3161.53	791.389	3161.5	791.383	4	20	2.1.1.2212.2	54.6809	1.05503	12.1435	0.907181	13.109	0.935591	8.02274	91.79	9.49	236.59	15.07	94	10.77	392.81	19.16
291	2	2	11.8557	11.8557	11.8557	spt|O55022; rf|NP_058063.2; gb|AAB97466.1; cra|mCP43343.2	Membrane associated progesterone receptor component 1 ; progesterone receptor membrane component ; putative membrane associated progesterone receptor component ; progesterone receptor membrane component 1	1	auto	0	99	LLKEGEEPTVYSDDEEPKDETAR	Phospho(S)@12	0.00570051	3161.51	791.384	3161.5	791.383	4	20	2.1.1.2218.2	55.1192	0.900902	14.5665	1.31913	12.6427	1.14461	8.7457	61.65	7.81	186.09	13.38	107.51	11.18	377.99	18.82
291	2	2	11.8557	11.8557	11.8557	spt|O55022; rf|NP_058063.2; gb|AAB97466.1; cra|mCP43343.2	Membrane associated progesterone receptor component 1 ; progesterone receptor membrane component ; putative membrane associated progesterone receptor component ; progesterone receptor membrane component 1	1	auto	0	99	LLKEGEEPTVYSDDEEPKDETAR	Phospho(S)@12	0.0308487	3161.53	791.39	3161.5	791.383	4	19	2.1.1.2201.3	53.9059	1.13664	13.8801	1.00485	14.7007	0.949009	9.41186	71.65	8.37	171.42	12.85	75.44	9.54	288.69	16.43
291	2	2	11.8557	11.8557	11.8557	spt|O55022; rf|NP_058063.2; gb|AAB97466.1; cra|mCP43343.2	Membrane associated progesterone receptor component 1 ; progesterone receptor membrane component ; putative membrane associated progesterone receptor component ; progesterone receptor membrane component 1	1	auto	0	99	LLKEGEEPTVYSDDEEPKDETAR	Phospho(S)@12	0.0245006	3161.53	791.389	3161.5	791.383	4	17	2.1.1.2204.3	54.125	0.716554	14.3814	0.815945	13.8496	0.790026	8.38077	60.7	7.81	230.36	14.8	82.32	10.1	322.96	17.38
291	2	2	11.8557	11.8557	11.8557	spt|O55022; rf|NP_058063.2; gb|AAB97466.1; cra|mCP43343.2	Membrane associated progesterone receptor component 1 ; progesterone receptor membrane component ; putative membrane associated progesterone receptor component ; progesterone receptor membrane component 1	1	auto	0	99	LLKEGEEPTVYSDDEEPKDETAR	Phospho(S)@12	0.0223032	3161.52	791.388	3161.5	791.383	4	19	2.1.1.2207.3	54.3434	1.17126	10.2549	1.05557	10.7595	0.980931	6.99138	132.25	11.36	307.05	17.2	141.95	13.04	534.5	22.36
291	2	2	11.8557	11.8557	11.8557	spt|O55022; rf|NP_058063.2; gb|AAB97466.1; cra|mCP43343.2	Membrane associated progesterone receptor component 1 ; progesterone receptor membrane component ; putative membrane associated progesterone receptor component ; progesterone receptor membrane component 1	1	auto	0	99	LLKEGEEPTVYSDDEEPKDETAR	Phospho(S)@12	-0.00992558	3161.49	791.38	3161.5	791.383	4	17	2.1.1.2221.2	55.3384	0.997666	14.447	1.19402	13.5397	1.02655	9.19417	64.06	7.94	174.61	12.96	91.31	10.34	318.09	17.26
291	2	2	11.8557	11.8557	11.8557	spt|O55022; rf|NP_058063.2; gb|AAB97466.1; cra|mCP43343.2	Membrane associated progesterone receptor component 1 ; progesterone receptor membrane component ; putative membrane associated progesterone receptor component ; progesterone receptor membrane component 1	1	auto	0	99	LLKEGEEPTVYSDDEEPKDETAR	Phospho(S)@12	-0.0123672	3161.49	791.38	3161.5	791.383	4	15	2.1.1.2224.3	55.5842	0.870286	13.957	0.997029	13.3938	0.967778	8.4969	66.57	8.12	208.01	14.11	90.83	10.49	357.24	18.28
291	2	2	11.8557	11.8557	11.8557	spt|O55022; rf|NP_058063.2; gb|AAB97466.1; cra|mCP43343.2	Membrane associated progesterone receptor component 1 ; progesterone receptor membrane component ; putative membrane associated progesterone receptor component ; progesterone receptor membrane component 1	1	auto	0	99	LLKEGEEPTVYSDDEEPKDETAR	Phospho(S)@12	0.0284072	3161.53	791.39	3161.5	791.383	4	16	2.1.1.2225.3	55.6567	0.975831	16.6995	1.24611	15.2278	0.993987	10.5951	47.73	6.86	133.01	11.31	72.59	9.17	234.62	14.83
291	2	2	11.8557	11.8557	11.8557	spt|O55022; rf|NP_058063.2; gb|AAB97466.1; cra|mCP43343.2	Membrane associated progesterone receptor component 1 ; progesterone receptor membrane component ; putative membrane associated progesterone receptor component ; progesterone receptor membrane component 1	1	auto	0	99	LLKEGEEPTVYSDDEEPKDETAR	Phospho(S)@12	0.0159551	3161.52	791.387	3161.5	791.383	4	17	2.1.1.2228.3	55.8775	1.27029	22.6839	1.67974	20.6234	1.46643	14.9901	27.78	5.2	59.47	7.62	43.75	7.07	154.76	12.04
291	2	2	11.8557	11.8557	11.8557	spt|O55022; rf|NP_058063.2; gb|AAB97466.1; cra|mCP43343.2	Membrane associated progesterone receptor component 1 ; progesterone receptor membrane component ; putative membrane associated progesterone receptor component ; progesterone receptor membrane component 1	1	auto	0	98	LLKEGEEPTVYSDDEEPKDETAR	Phospho(S)@12	-0.0118788	3161.49	791.38	3161.5	791.383	4	14	2.1.1.2224.2	55.5575	1.02461	13.749	1.53113	11.8335	1.12025	8.72419	71.28	8.37	189.18	13.53	126.86	11.96	376.09	18.79
291	2	2	11.8557	11.8557	11.8557	spt|O55022; rf|NP_058063.2; gb|AAB97466.1; cra|mCP43343.2	Membrane associated progesterone receptor component 1 ; progesterone receptor membrane component ; putative membrane associated progesterone receptor component ; progesterone receptor membrane component 1	1	auto	0	98	LLKEGEEPTVYSDDEEPKDETAR	Phospho(S)@12	0.0635659	3161.57	791.399	3161.5	791.383	4	14	2.1.1.2231.3	56.095	0.915239	23.7867	1.84738	18.3095	1.09865	14.4988	23.27	4.8	69.14	8.19	55.94	7.81	134.8	11.27
291	2	2	11.8557	11.8557	11.8557	spt|O55022; rf|NP_058063.2; gb|AAB97466.1; cra|mCP43343.2	Membrane associated progesterone receptor component 1 ; progesterone receptor membrane component ; putative membrane associated progesterone receptor component ; progesterone receptor membrane component 1	1	auto	0	99	LLKEGEEPTVYSDDEEPKDETAR	Phospho(T)@9	0.00838624	3161.51	791.385	3161.5	791.383	4	18	2.1.1.2200.3	53.8325	1.04608	10.9755	0.994424	11.3631	1.02216	7.11463	112.13	10.49	291.49	16.73	126.95	12.45	528.74	22.23
306	1.7	1.7	25.8065	11.0599	11.0599	rf|XP_130859.5; cra|mCP5072.2	progesterone membrane binding protein ; NRAA Best Hit: similar to progesterone membrane binding protein	1	auto	0	35	LLKPGEEPSEYTDEEDTKDHSKQD	Phospho(S)@21	-1.02091	3445.59	690.125	3446.61	690.329	5	12	7.1.1.2483.3	51.8279	1.30601	9.07974	1.12518	9.7159	1.17654	6.24764	174.11	13	362.53	18.73	178.65	14.7	756.92	26.59
306	1.7	1.7	25.8065	11.0599	11.0599	rf|XP_130859.5; cra|mCP5072.2	progesterone membrane binding protein ; NRAA Best Hit: similar to progesterone membrane binding protein	1	auto	1.69897	98	LLKPGEEPSEYTDEEDTKDHSKQD	Phospho(T)@12	-0.0173637	3445.61	690.129	3445.63	690.133	5	14	7.1.1.2479.3	51.5345	1.02175	13.2693	1.29967	12.2087	1.21852	8.29034	76.36	8.66	203.23	14	115.68	11.66	439.46	20.27
191	2.09	2.09	26.3079	2.24215	2.24215	cra|mCP5919.2	hypothetical protein MGC28864	1	auto	2	99	LLRSSADSLPGPISR	Phospho(S)@5	0.0200174	1791.96	598.326	1791.94	598.319	3	14	20.1.1.2517.2	53.7397	1.24943	20.1013	0.588454	28.7945	0.841892	14.4243	34.96	5.83	76.09	8.54	19.61	5.2	113.68	10.3
191	2.09	2.09	26.3079	2.24215	2.24215	cra|mCP5919.2	hypothetical protein MGC28864	1	auto	0	98	LLRSSADSLPGPISR	Phospho(S)@5	0.0156226	1791.95	598.325	1791.94	598.319	3	14	20.1.1.2520.3	53.9839			1.33607	32.4391	1.13848	22.5864	10.16	3.16	28.01	5.2	16.39	4.36	56.59	7.28
191	2.09	2.09	26.3079	2.24215	2.24215	cra|mCP5919.2	hypothetical protein MGC28864	1	auto	0	32	LLRSSADSLPGPISR	Phospho(S)@5	0.0266095	1791.96	598.328	1791.94	598.319	3	11	20.1.1.2514.2	53.5222	1.29238	27.8062	1.65728	25.2386	0.950404	19.82	18.53	4.24	38.99	6.16	28.3	5.57	65.76	7.87
40	9.8	9.8	35	15.7576	13.4848	trm|Q68FG5	Eef1d protein	1	auto	0.39794	60	LQERASQAEGTRRGR	Phospho(S)@6	0.303413	1939.25	485.821	1938.95	485.745	4	12	13.1.1.2733.2	73.6918	1.06088	19.1949	0.584224	26.8689	1.25624	12.0789	36.73	6	94.15	9.49	24.09	6	209.89	13.97
176	2.24	2.24	22.5653	1.74188	1.74188	trm|Q7TPT7; spt|Q9Z1Q9; cra|mCP91339; cra|mCP11849.1	Valyl-tRNA synthetase 2 ; Valyl-tRNA synthetase 2 (EC 6.1.1.9) (Valine--tRNA ligase 2) (ValRS 2) ; NRAA Best Hit: C. elegans VRS-2 protein (corresponding sequence Y87G2A.5) [Caenorhabditis elegans] ; NRAA Best Hit: C. elegans VRS-2 protein (corresponding sequence Y87G2A.5) [Caenorhabditis elegans]	0	auto - low probability	0.236572	42	LSATVTEAFVRLHEEGVI	Phospho(S)@2	0.171128	2194.29	549.579	2194.12	549.536	4	12	9.1.1.2879.3	83.8049	0.695462	22.4381	0.679225	23.0124	0.557469	13.9766	24.82	5	97.05	9.59	28.87	6	96.01	9.49
50	8.07	8.07	37.2197	8.3707	8.3707	trm|Q8C2Q3; cra|mCP12039.2	Mus musculus 2 days neonate thymus thymic cells cDNA, RIKEN full- length enriched library, clone:E430007C22 product:unknown EST, full insert sequence ; RNA binding motif protein 14	1	auto	2	99	LSESQLSFRRSPTK	Phospho(S)@11;	0.00317659	2003.05	501.769	2003.04	501.768	4	14	3.1.1.2383.3	52.3975	1.14419	11.1752	1.01075	11.7362	0.779148	7.90315	110.6	10.39	262.86	15.91	116.36	11.7	363.45	18.47
50	8.07	8.07	37.2197	8.3707	8.3707	trm|Q8C2Q3; cra|mCP12039.2	Mus musculus 2 days neonate thymus thymic cells cDNA, RIKEN full- length enriched library, clone:E430007C22 product:unknown EST, full insert sequence ; RNA binding motif protein 14	1	auto	0	99	LSESQLSFRRSPTK	Phospho(S)@11;	0.00439734	2003.05	501.769	2003.04	501.768	4	17	3.1.1.2371.3	51.5234	1.15574	17.7666	1.86219	14.8758	0.948619	12.1734	44.06	6.56	103.67	10.05	84.55	9.54	174.52	12.85
50	8.07	8.07	37.2197	8.3707	8.3707	trm|Q8C2Q3; cra|mCP12039.2	Mus musculus 2 days neonate thymus thymic cells cDNA, RIKEN full- length enriched library, clone:E430007C22 product:unknown EST, full insert sequence ; RNA binding motif protein 14	1	auto	0	96	LSESQLSFRRSPTK	Phospho(S)@11;	0.0064726	2003.05	501.77	2003.04	501.768	4	13	3.1.1.2386.3	52.6167	1.2128	12.6168	1.43714	11.7423	0.823904	9.03082	88.31	9.27	198.01	13.86	124.63	11.75	289.51	16.52
50	8.07	8.07	37.2197	8.3707	8.3707	trm|Q8C2Q3; cra|mCP12039.2	Mus musculus 2 days neonate thymus thymic cells cDNA, RIKEN full- length enriched library, clone:E430007C22 product:unknown EST, full insert sequence ; RNA binding motif protein 14	1	auto	0	94	LSESQLSFRRSPTK	Phospho(S)@11;	0.00720505	2003.05	501.77	2003.04	501.768	4	13	3.1.1.2374.3	51.7425	1.52832	11.6702	1.14535	12.9049	0.873411	8.94254	110.93	10.34	197.38	13.86	99.01	10.72	305.93	16.94
50	8.07	8.07	37.2197	8.3707	8.3707	trm|Q8C2Q3; cra|mCP12039.2	Mus musculus 2 days neonate thymus thymic cells cDNA, RIKEN full- length enriched library, clone:E430007C22 product:unknown EST, full insert sequence ; RNA binding motif protein 14	1	auto	0	94	LSESQLSFRRSPTK	Phospho(S)@11;	-0.00561276	2003.04	501.767	2003.04	501.768	4	13	3.1.1.2380.3	52.1792	1.33865	11.4009	1.40181	11.1734	1.04299	8.08453	111.38	10.39	226.26	14.83	138.91	12.57	418.78	19.82
50	8.07	8.07	37.2197	8.3707	8.3707	trm|Q8C2Q3; cra|mCP12039.2	Mus musculus 2 days neonate thymus thymic cells cDNA, RIKEN full- length enriched library, clone:E430007C22 product:unknown EST, full insert sequence ; RNA binding motif protein 14	1	auto	0	81	LSESQLSFRRSPTK	Phospho(S)@11;	0.00561808	2003.05	501.77	2003.04	501.768	4	12	3.1.1.2377.3	51.9609	1.09476	11.0274	1.16635	10.7086	0.774803	7.68107	112.4	10.49	279.2	16.4	142.62	12.77	383.89	19
50	8.07	8.07	37.2197	8.3707	8.3707	trm|Q8C2Q3; cra|mCP12039.2	Mus musculus 2 days neonate thymus thymic cells cDNA, RIKEN full- length enriched library, clone:E430007C22 product:unknown EST, full insert sequence ; RNA binding motif protein 14	1	auto	0	80	LSESQLSFRRSPTK	Phospho(S)@11;	0.00488564	2003.05	501.77	2003.04	501.768	4	12	3.1.1.2394.3	53.2	0.86104	17.9163	1.13609	16.0303	0.800877	11.279	40.32	6.32	127.34	11.05	63.36	8.54	180.98	13.04
50	8.07	8.07	37.2197	8.3707	8.3707	trm|Q8C2Q3; cra|mCP12039.2	Mus musculus 2 days neonate thymus thymic cells cDNA, RIKEN full- length enriched library, clone:E430007C22 product:unknown EST, full insert sequence ; RNA binding motif protein 14	1	auto	0	79	LSESQLSFRRSPTK	Phospho(S)@11;	-0.00671143	2003.04	501.767	2003.04	501.768	4	12	3.1.1.2365.3	51.0842	1.2959	13.7902	0.820592	16.8934	0.949468	9.80903	75.17	8.54	157.74	12.33	56.69	8.49	265.78	15.75
50	8.07	8.07	37.2197	8.3707	8.3707	trm|Q8C2Q3; cra|mCP12039.2	Mus musculus 2 days neonate thymus thymic cells cDNA, RIKEN full- length enriched library, clone:E430007C22 product:unknown EST, full insert sequence ; RNA binding motif protein 14	1	auto	0	42	LSESQLSFRRSPTK	Phospho(S)@11;	0.00403111	2003.05	501.769	2003.04	501.768	4	11	3.1.1.2368.3	51.3042	1.99914	12.5717	1.84552	12.6782	0.99944	10.2515	106.67	10.1	145.1	12	117.28	11.27	257.35	15.59
50	8.07	8.07	37.2197	8.3707	8.3707	trm|Q8C2Q3; cra|mCP12039.2	Mus musculus 2 days neonate thymus thymic cells cDNA, RIKEN full- length enriched library, clone:E430007C22 product:unknown EST, full insert sequence ; RNA binding motif protein 14	1	auto	0	41	LSESQLSFRRSPTK	Phospho(S)@11;	0.00525186	2003.05	501.77	2003.04	501.768	4	11	3.1.1.2389.3	52.835	1.10728	16.5482	1.41147	15.0189	0.885335	11.2837	50.1	7	123.04	10.91	76.06	9.22	193.31	13.49
40	9.8	9.8	35	15.7576	13.4848	trm|Q68FG5	Eef1d protein	1	auto	0	72	LSSLEKSSPTPR	Phospho(S)@8	0.0203272	1668.89	557.304	1668.87	557.297	3	12	22.1.1.2384.3	45.8092	0.806863	12.1687	0.771513	12.7683	0.906835	7.25776	86.31	9.27	290.89	16.64	98.29	11.22	468.12	20.91
40	9.8	9.8	35	15.7576	13.4848	trm|Q68FG5	Eef1d protein	1	auto	1.39794	96	LSSLEKSSPTPR	Phospho(T)@10	0.0245387	1668.89	557.305	1668.87	557.297	3	13	22.1.1.2381.3	45.5917	0.743639	10.9246	0.614888	12.4689	0.86959	6.33549	105.78	10.3	386.82	19.16	104.17	11.92	596.93	23.58
69	6.01	6.01	28.0405	17.5676	17.5676	spt|Q60932; emb|CAI24939.1; cra|mCP93016; cra|mCP14231.1	Voltage-dependent anion-selective channel protein 1 (VDAC-1) (mVDAC1) (mVDAC5) (Outer mitochondrial membrane protein porin 1) (Plasmalemmal porin) ; voltage-dependent anion channel 1 ; voltage-dependent anion channel 1 ; voltage-dependent anion channel 1	1	auto	0	99	LTFDSSFSPNTGKK	Phospho(S)@8;	-0.0186577	2040.01	681.011	2040.03	681.017	3	14	23.1.1.1661.3	52.8747	0.77608	11.1035	0.831445	10.9817	0.819212	6.64604	103.1	10.15	361.26	18.55	131.55	12.77	525.19	22.16
30	11.74	11.74	71.0111	4.9763	2.56714	cra|mCP105318	serine/arginine repetitive matrix 2	1	auto	2	99	MVQASSQSLLPPAQDRPRSPVPSAFSDQSR	Oxidation(M)@1; Phospho(S)@19	0.0738355	3478.75	870.695	3478.68	870.677	4	16	20.1.1.2583.3	58.578	2.49021	25.1475	1.25028	30.8878	0.819855	22.5948	29.45	5.29	32.16	5.66	17.61	4.47	46.79	6.63
30	11.74	11.74	71.0111	4.9763	2.56714	cra|mCP105318	serine/arginine repetitive matrix 2	1	auto	0	99	MVQASSQSLLPPAQDRPRSPVPSAFSDQSR	Oxidation(M)@1; Phospho(S)@19	0.079451	3478.76	870.697	3478.68	870.677	4	15	20.1.1.2572.3	57.778	0.725799	31.1827	0.623531	34.0899	0.583368	19.5392	12.95	3.61	48.52	6.78	13.25	4.12	50.23	6.86
30	11.74	11.74	71.0111	4.9763	2.56714	cra|mCP105318	serine/arginine repetitive matrix 2	1	auto	0	99	MVQASSQSLLPPAQDRPRSPVPSAFSDQSR	Oxidation(M)@1; Phospho(S)@19	0.079451	3478.76	870.697	3478.68	870.677	4	15	20.1.1.2575.3	57.9972	1.66688	26.7551	1.66297	26.2988	0.784925	21.613	21.84	4.58	35.63	5.92	25.95	5.29	49.63	6.86
30	11.74	11.74	71.0111	4.9763	2.56714	cra|mCP105318	serine/arginine repetitive matrix 2	1	auto	0	33	MVQASSQSLLPPAQDRPRSPVPSAFSDQSR	Oxidation(M)@1; Phospho(S)@19	0.0772537	3478.76	870.696	3478.68	870.677	4	12	20.1.1.2568.2	57.4589	0.905098	34.3276	1.04289	32.5424	0.845852	21.7741	11.12	3.32	33.41	5.66	15.26	4.24	50.15	6.86
30	11.74	11.74	71.0111	4.9763	2.56714	cra|mCP105318	serine/arginine repetitive matrix 2	0	auto - low probability	0	72	MVQASSQSLLPPAQDRPRSPVPSAFSDQSR	Oxidation(M)@1; Phospho(S)@6	0.182572	3477.83	870.465	3477.65	870.419	4	15	20.1.1.2578.3	58.2147	1.29208	27.7891	1.63084	25.216	0.730885	20.8978	18.54	4.24	39.02	6.16	27.87	5.48	50.61	6.93
30	11.74	11.74	71.0111	4.9763	2.56714	cra|mCP105318	serine/arginine repetitive matrix 2	0	auto - low probability	0	74	MVQASSQSLLPPAQDRPRSPVPSAFSDQSR	Oxidation(M)@1; Phospho(S)@19	0.119336	3477.77	870.449	3477.65	870.419	4	15	20.1.1.2569.2	57.5322	1.48781	24.5334	0.895322	30.1086	0.916227	18.4308	24.85	4.9	45.42	6.63	17.81	4.69	73.85	8.31
10	21.43	21.43	60.2094	28.0977	22.3386	spt|P63038; cra|mCP95628; cra|mCP74692.1	60 kDa heat shock protein, mitochondrial precursor (Hsp60) (60 kDa chaperonin) (CPN60) (Heat shock protein 60) (HSP-60) (Mitochondrial matrix protein P1) (HSP-65) ; heat shock protein 1 (chaperonin) ; heat shock protein 1 (chaperonin)	0	auto - low probability	0.443697	64	NAGVEGSLIVEK	Phospho(S)@7	-0.87488	1582.93	528.651	1583.81	528.942	3	12	5.1.1.2451.3	49.9754	0.923883	10.4804	0.831194	11.2296	0.954192	6.54833	119.45	10.86	351.59	18.33	127.99	12.73	595.35	23.59
18	15.06	15.06	52.1246	12.1813	10.9065	cra|mCP101219	nucleolin	0	auto - low probability	0.275724	47	NDLAVVDVRTGTNR	Phospho(T)@12	0.190567	1769.05	590.691	1768.86	590.627	3	13	7.1.1.2653.2	64.2553	0.922002	13.1538	1.20269	11.8306	0.84024	8.43092	75.91	8.66	223.89	14.66	117.93	11.62	333.84	17.73
215	2.03	2.03	30.5825	7.28155	7.28155	cra|mCP110777	hypothetical protein	1	auto	2	99	NITRPFEDQTSLTSK	Phospho(S)@14	0.387691	2104.43	1053.22	2104.04	1053.03	2	14	9.1.1.2722.3	72.2866	0.778597	10.003	0.954266	9.51905	1.31285	5.52296	127.15	11.27	444.09	20.59	185.6	15.43	1034.63	31.05
144	3.55	3.55	33.2969	3.05677	3.05677	trm|Q8R055	Lig1 protein	1	auto	2	99	NQVVPESDSPVKR	Phospho(S)@9	0.0294903	1821.95	608.325	1821.92	608.315	3	14	21.1.1.2453.2	45.0434	1.27678	11.1139	0.981373	12.4157	0.947449	7.87057	115.28	10.58	245.53	15.39	105.53	11.31	412.82	19.65
144	3.55	3.55	33.2969	3.05677	3.05677	trm|Q8R055	Lig1 protein	1	auto	0	99	NQVVPESDSPVKR	Phospho(S)@9	0.0357166	1821.96	608.327	1821.92	608.315	3	14	21.1.1.2459.2	45.4784	1.27752	13.9669	0.912967	16.0796	0.875473	10.0343	73.08	8.43	155.56	12.25	62.2	8.72	241.68	15.03
144	3.55	3.55	33.2969	3.05677	3.05677	trm|Q8R055	Lig1 protein	1	auto	0	99	NQVVPESDSPVKR	Phospho(S)@9	-0.042118	1821.88	608.301	1821.92	608.315	3	16	22.1.1.2367.2	44.5259	1.16498	3.89927	1.28661	3.73509	0.855059	2.72644	914.24	29.87	2134.07	45.42	1202.52	36.91	3238.21	55.18
144	3.55	3.55	33.2969	3.05677	3.05677	trm|Q8R055	Lig1 protein	1	auto	0	95	NQVVPESDSPVKR	Phospho(S)@9	0.0342516	1821.96	608.326	1821.92	608.315	3	13	21.1.1.2450.3	44.8525	1.24512	11.0837	1.0983	11.6975	1.00342	7.70212	115.15	10.58	251.49	15.59	120.97	12	447.82	20.47
144	3.55	3.55	33.2969	3.05677	3.05677	trm|Q8R055	Lig1 protein	1	auto	0	78	NQVVPESDSPVKR	Phospho(S)@9	0.0300397	1821.95	608.325	1821.92	608.315	3	12	21.1.1.2456.3	45.2875	1.08467	13.0795	1.02565	13.4174	0.83094	8.94389	79.65	8.83	199.69	13.86	89.7	10.3	294.46	16.61
53	6.97	6.97	31.3988	3.57143	3.57143	trm|Q80Y66; cra|mCP3447.2	MYB binding protein (P160) 1a ; MYB binding protein (P160) 1a	0	auto - shared MS/MS	0.130768	26	NSSLTVPMFLSLFSR	Oxidation(M)@8; Phospho(S)@14	0.161763	1938.11	485.534	1937.94	485.493	4	12	9.1.1.2623.2	65	0.83781	13.1529	0.970862	12.6778	1.12974	7.66958	74.45	8.6	241.65	15.2	102.75	11.31	484.47	21.26
64	6.04	34.53	84.0909	50.4545	49.5455	spt|P43277; emb|CAI24891.1; cra|mCP34113	Histone H1.3 (H1 VAR.4) (H1d) ; OTTMUSP00000000521 ; NRAA Best Hit: H1d-Histone	0	auto - low probability	2	99	PAAPAAPAPVEKTPVKK	Phospho(T)@13	0.0050105	2183.25	728.757	2183.24	728.755	3	16	22.1.1.2383.3	45.7367	0.718777	14.5089	0.884154	13.4424	0.772435	8.50503	59.72	7.75	225.94	14.66	87.49	10.3	309.71	17.03
64	6.04	34.53	84.0909	50.4545	49.5455	spt|P43277; emb|CAI24891.1; cra|mCP34113	Histone H1.3 (H1 VAR.4) (H1d) ; OTTMUSP00000000521 ; NRAA Best Hit: H1d-Histone	0	auto - low probability	0	51	PAAPAAPAPVEKTPVKK	Phospho(T)@13	0.00189762	2183.25	728.756	2183.24	728.755	3	13	22.1.1.2380.2	45.4925	1.32469	13.7499	1.30618	13.7506	0.926598	9.92441	76.29	8.6	156.61	12.33	89.59	10.1	257.52	15.56
110	4.05	4.05	69.4737	25.2632	25.2632	spt|Q9CQS8; gb|AAH81445.1; cra|mCP5824.1	Protein transport protein SEC61 beta subunit ; Sec61 beta subunit ; NRAA Best Hit: similar to protein translocation complex beta; protein transport protein SEC61 beta subunit	1	auto	2	99	PGPTPSGTNVGSSGRSPSK	Phospho(S)@16	0.028869	2137.07	713.364	2137.04	713.354	3	23	1.1.1.2491.2	44.3511	0.797948	8.14561	0.882177	8.07967	1.17228	4.62229	192.55	13.86	656.2	25.02	253.53	18.06	1365.11	35.67
110	4.05	4.05	69.4737	25.2632	25.2632	spt|Q9CQS8; gb|AAH81445.1; cra|mCP5824.1	Protein transport protein SEC61 beta subunit ; Sec61 beta subunit ; NRAA Best Hit: similar to protein translocation complex beta; protein transport protein SEC61 beta subunit	1	auto	2	99	PGPTPSGTNVGSSGRSPSKAVAAR	Phospho(S)@16	0.0043671	2605.33	652.339	2605.32	652.338	4	20	2.1.1.2074.3	44.5942	0.872525	7.04676	0.88358	7.20379	1.0677	4.21602	261.27	16.09	814.29	27.89	315.11	19.97	1542.87	37.93
150	3.14	3.14	48.6022	13.1183	3.44086	spt|P20152; rf|NP_035831.2; gb|AAA40555.1; emb|CAA39807.1; emb|CAA35803.1; cra|mCP2334.1	Vimentin ; vimentin ; vimentin protein ; vimentin ; unnamed protein product ; vimentin	1	auto	0.431798	63	PSTSRSLYSSSPGGAY	Phospho(S)@4	0.189185	1840.01	614.342	1839.82	614.279	3	12	10.1.1.3283.2	112.059	1.12462	27.3271	1.24264	26.3284	0.971526	18.4164	18.42	4.24	44.54	6.56	24.24	5.29	76.79	8.49
15	15.73	15.73	58.1669	14.2186	14.2186	spt|Q9JIK5	Nucleolar RNA helicase II (Nucleolar RNA helicase Gu) (RH II/Gu) (DEAD-box protein 21)	1	auto	0	99	QADSETKEIITEEPSEEEADMPKPK	Phospho(S)@15	0.0901055	3341.64	836.417	3341.55	836.394	4	17	22.1.1.2422.3	48.565	1.45532	23.9779	1.17141	26.2613	1.26049	16.9639	25.87	5	48.34	6.86	24.8	5.48	108.13	10.05
15	15.73	15.73	58.1669	14.2186	14.2186	spt|Q9JIK5	Nucleolar RNA helicase II (Nucleolar RNA helicase Gu) (RH II/Gu) (DEAD-box protein 21)	1	auto	0	99	QADSETKEIITEEPSEEEADMPKPK	Phospho(S)@15	0.0520185	3341.6	836.407	3341.55	836.394	4	17	22.1.1.2425.2	48.7558	1.12642	20.5421	1.90198	16.9425	1.01095	13.7769	32.74	5.66	79.04	8.77	65.84	8.43	141.8	11.58
15	15.73	15.73	58.1669	14.2186	14.2186	spt|Q9JIK5	Nucleolar RNA helicase II (Nucleolar RNA helicase Gu) (RH II/Gu) (DEAD-box protein 21)	1	auto	0	99	QADSETKEIITEEPSEEEADMPKPK	Phospho(S)@15	0.0656908	3341.61	836.411	3341.55	836.394	4	15	22.1.1.2428.2	48.9733	1.94383	17.4877	1.46904	19.0699	1.19447	13.7092	54.34	7.21	76.02	8.66	48.91	7.48	161.14	12.29
15	15.73	15.73	58.1669	14.2186	14.2186	spt|Q9JIK5	Nucleolar RNA helicase II (Nucleolar RNA helicase Gu) (RH II/Gu) (DEAD-box protein 21)	1	auto	0	99	QADSETKEIITEEPSEEEADMPKPK	Phospho(S)@15	0.0539717	3341.6	836.408	3341.55	836.394	4	17	22.1.1.2431.2	49.1909	0.658509	24.4875	2.201	15.5484	1.11808	12.9871	20.76	4.58	85.73	9.11	82.64	9.38	170.1	12.7
15	15.73	15.73	58.1669	14.2186	14.2186	spt|Q9JIK5	Nucleolar RNA helicase II (Nucleolar RNA helicase Gu) (RH II/Gu) (DEAD-box protein 21)	1	auto	0	99	QADSETKEIITEEPSEEEADMPKPK	Phospho(S)@15	0.0452541	3325.6	832.407	3325.55	832.395	4	17	22.1.1.2498.3	54.0833					1.6072	26.2674	15.73	3.87	19.14	4.36	11.6	3.74	54.59	7.14
15	15.73	15.73	58.1669	14.2186	14.2186	spt|Q9JIK5	Nucleolar RNA helicase II (Nucleolar RNA helicase Gu) (RH II/Gu) (DEAD-box protein 21)	1	auto	0	48	QADSETKEIITEEPSEEEADMPKPK	Phospho(S)@15	0.0369531	3325.59	832.405	3325.55	832.395	4	12	22.1.1.2503.3	54.4492					1.13821	26.3396	10.32	3.16	20.64	4.47	9.91	3.46	41.69	6.25
15	15.73	15.73	58.1669	14.2186	14.2186	spt|Q9JIK5	Nucleolar RNA helicase II (Nucleolar RNA helicase Gu) (RH II/Gu) (DEAD-box protein 21)	1	auto	0	78	QADSETKEIITEEPSEEEADMPKPK	Phospho(T)@11	0.0332191	3341.58	836.403	3341.55	836.394	4	13	22.1.1.2432.3	49.29	1.41304	18.6287	1.0372	20.9586	0.885482	13.8529	42.37	6.4	81.54	8.89	37.04	6.63	128.13	10.95
15	15.73	15.73	58.1669	14.2186	14.2186	spt|Q9JIK5	Nucleolar RNA helicase II (Nucleolar RNA helicase Gu) (RH II/Gu) (DEAD-box protein 21)	1	auto	2	99	QADSETKEIITEEPSEEEADMPKPK	Phospho(S)@15	0.00479201	3486.69	698.345	3486.68	698.344	5	17	3.1.1.2494.3	60.5125	1.42423	15.1724	1.22924	16.171	1.28167	10.6299	64.1	7.87	122.39	10.91	65.89	8.89	278.37	16.12
15	15.73	15.73	58.1669	14.2186	14.2186	spt|Q9JIK5	Nucleolar RNA helicase II (Nucleolar RNA helicase Gu) (RH II/Gu) (DEAD-box protein 21)	1	auto	0	99	QADSETKEIITEEPSEEEADMPKPK	Phospho(S)@15	0.0365313	3486.72	698.351	3486.68	698.344	5	15	3.1.1.2491.3	60.2925	1.37649	17.1665	1.17465	18.3275	1.13271	12.1093	49.56	6.93	97.91	9.75	50.37	7.75	196.81	13.56
37	10.55	10.55	47.57	14.8748	8.10015	trm|Q7TSZ0; spt|P38647; cra|mCP69216.1	Heat shock protein, A ; Stress-70 protein, mitochondrial precursor (75 kDa glucose regulated protein) (GRP 75) (Peptide-binding protein 74) (PBP74) (P66 MOT) (Mortalin) ; heat shock protein, A	0	auto - low probability	0.113509	23	QATKDAGQISGLNVLRVINEP	Phospho(T)@3	0.228377	2429.47	608.375	2429.24	608.318	4	12	5.1.1.2482.2	52.2362	0.915589	18.9822	1.27959	16.72	1.02262	11.6891	36.42	6	108.17	10.2	60.62	8.37	196.3	13.56
44	9.08	9.08	37.7816	11.9584	9.87868	trm|Q80US9	Insulin-like growth factor 2, binding protein 1	1	auto	2	99	QGSPVAAGAPAK	Phospho(S)@3	0.0261827	1420.76	711.386	1420.73	711.373	2	19	19.1.1.2273.2	44.3745	0.87024	4.3949	0.901889	4.38466	0.832349	2.7512	671.72	25.81	2099.02	44.78	829.1	31.76	3100.43	53.86
171	2.34	2.34	32.8883	4.97573	1.69903	cra|mCP114364	hypothetical protein	0	auto - low probability	0.337242	54	QSPPRHRSPMREKGRHDHERTSQSHDR	Phospho(S)@22	-0.040271	3552.61	711.53	3552.65	711.538	5	14	7.1.1.2954.2	86.3103	0.639051	15.6816	0.792966	14.5205	0.740223	8.81098	50.29	7.14	214	14.25	74.32	9.59	281.11	16.22
28	12.56	12.56	46.2121	20.0758	15.7197	trm|Q99JF8	Lens epithelium-derived growth factor a	1	auto	1	90	QVDTEEAGMVTAATASNVKASPK	Phospho(S)@21	-0.0384176	2816.36	705.097	2816.4	705.107	4	13	22.1.1.2444.3	50.1617	0.808859	23.0432	0.68733	25.2829	0.677197	14.6058	24.09	4.9	80.99	8.77	24.38	5.57	97.33	9.54
7	22.04	22.04	91.2698	58.7302	53.1746	trm|Q64475	Histone 2b protein (Histone protein Hist1h2bb) (OTTMUSP00000000551)	0	auto - low probability	0	20	QVHPDTGISSKAMGIMNSFVNDIFER	Phospho(S)@10	0.0337375	3063.49	1022.17	3063.46	1022.16	3	14	22.1.1.2932.3	85.9808					0.577753	30.3553	11.4	3.32	20.57	4.47	10.8	3.46	21.09	4.47
30	11.74	11.74	71.0111	4.9763	2.56714	cra|mCP105318	serine/arginine repetitive matrix 2	0	auto - low probability	0.102373	21	RGRSRSRTPARRSAR	Phospho(S)@6	0.166198	1950.19	488.555	1950.03	488.514	4	12	14.1.1.2539.2	64.3723	1.09239	9.99341	1.31778	9.21636	0.739527	7.02971	136.91	11.58	340.82	18.14	196.7	14.8	447.28	20.54
58	6.11	6.11	47.6554	3.92585	1.19956	rf|NP_722482.1; cra|mCP110613	Bcl-2-associated transcription factor ; NRAA Best Hit: similar to Bcl-2-associated transcription factor	1	auto	2	99	RIDISPSALR	Phospho(S)@5	-0.0226581	1350.69	676.353	1350.71	676.364	2	14	22.1.1.2466.3	51.76	1.0023	27.7924	1.01923	27.4258	0.598464	19.8546	17.29	4.12	46.91	6.71	20.94	4.9	49.82	6.86
58	6.11	6.11	47.6554	3.92585	1.19956	rf|NP_722482.1; cra|mCP110613	Bcl-2-associated transcription factor ; NRAA Best Hit: similar to Bcl-2-associated transcription factor	1	auto	0	99	RIDISPSALR	Phospho(S)@5	-0.00483531	1350.71	676.362	1350.71	676.364	2	15	22.1.1.2469.2	51.9508	1.22365	26.8707	1.30955	25.9848	0.827335	19.2667	19.52	4.36	43.38	6.48	24.88	5.29	63.69	7.75
58	6.11	6.11	47.6554	3.92585	1.19956	rf|NP_722482.1; cra|mCP110613	Bcl-2-associated transcription factor ; NRAA Best Hit: similar to Bcl-2-associated transcription factor	1	auto	0	99	RIDISPSALR	Phospho(S)@5	-0.0156999	1350.7	676.357	1350.71	676.364	2	15	22.1.1.2472.2	52.17	1.10042	22.6862	0.861714	25.2049	0.723738	16.0425	26.57	5.1	65.66	7.94	24.78	5.48	84.33	8.89
58	6.11	6.11	47.6554	3.92585	1.19956	rf|NP_722482.1; cra|mCP110613	Bcl-2-associated transcription factor ; NRAA Best Hit: similar to Bcl-2-associated transcription factor	1	auto	0	99	RIDISPSALR	Phospho(S)@5	0.00297741	1350.72	676.366	1350.71	676.364	2	15	22.1.1.2475.2	52.3875	0.439665	32.4976	1.25353	20.5451	0.651099	15.8449	11.4	3.46	70.51	8.19	38.71	6.56	81.47	8.78
58	6.11	6.11	47.6554	3.92585	1.19956	rf|NP_722482.1; cra|mCP110613	Bcl-2-associated transcription factor ; NRAA Best Hit: similar to Bcl-2-associated transcription factor	1	auto	0	51	RIDISPSALR	Phospho(S)@5	-0.0104507	1350.7	676.359	1350.71	676.364	2	11	22.1.1.2478.2	52.605	0.77835	28.1535	0.450785	38.465	0.659456	17.6453	16.02	4	55.97	7.28	11.05	4	65.5	7.81
32	11.06	11.06	55.3514	6.7027	5.2973	cra|mCP58089.1	thyroid hormone receptor associated protein 3	1	auto	1.69897	98	RIDISPSTFR	Phospho(S)@5	-0.0205005	1414.69	708.352	1414.71	708.362	2	13	22.1.1.2500.3	54.23	1.77823	27.0638	1.75103	26.8197	1.00037	21.2805	21.88	4.58	33.46	5.74	25.66	5.29	59.4	7.48
32	11.06	11.06	55.3514	6.7027	5.2973	cra|mCP58089.1	thyroid hormone receptor associated protein 3	1	auto	0	89	RIDISPSTFR	Phospho(S)@5	-0.0259938	1414.68	708.349	1414.71	708.362	2	12	22.1.1.2497.2	53.9833	0.832173	31.4235	1.33063	26.0049	0.854167	19.2373	13.07	3.61	42.71	6.4	24.89	5.29	64.74	7.81
32	11.06	11.06	55.3514	6.7027	5.2973	cra|mCP58089.1	thyroid hormone receptor associated protein 3	1	auto	0	46	RIDISPSTFR	Phospho(S)@5	-0.022942	1414.69	708.35	1414.71	708.362	2	11	22.1.1.2503.2	54.4225	1.20259	29.2329	1.46357	26.8386	0.721345	21.4576	16.42	4	37.13	6	23.8	5.1	47.53	6.71
32	11.06	11.06	55.3514	6.7027	5.2973	cra|mCP58089.1	thyroid hormone receptor associated protein 3	1	auto	0.69897	80	RIDISPSTFRK	Phospho(S)@7	0.00197398	1686.91	563.31	1686.91	563.309	3	12	5.1.1.2563.3	58.2012	2.01261	20.9032	1.94227	20.9234	1.31852	16.3368	38.7	6.08	52.29	7.21	44.48	7	122.35	10.72
266	2	2	10.5634	4.69484	4.69484	trm|Q9JJ89; trm|Q8C2F2; cra|mCP105511	Mus musculus brain cDNA, clone MNCb-4327. (Fragment) ; Mus musculus 2 days neonate thymus thymic cells cDNA, RIKEN full- length enriched library, clone:E430024I19 product:hypothetical protein, full insert sequence (Similar to human MGC2574 protein) ; NRAA Best Hit: Similar to RIKEN cDNA 6720480F16 gene	0	no quant - weak signal	2	99	RLEGLKPLSPENLPVPEVSR	Phospho(S)@9	-0.0151633	2597.4	650.358	2597.42	650.362	4	15	2.1.1.2542.2	78.8241							10.48	3.16	13.17	3.61	7.1	2.83	16.95	4
266	2	2	10.5634	4.69484	4.69484	trm|Q9JJ89; trm|Q8C2F2; cra|mCP105511	Mus musculus brain cDNA, clone MNCb-4327. (Fragment) ; Mus musculus 2 days neonate thymus thymic cells cDNA, RIKEN full- length enriched library, clone:E430024I19 product:hypothetical protein, full insert sequence (Similar to human MGC2574 protein) ; NRAA Best Hit: Similar to RIKEN cDNA 6720480F16 gene	1	auto	0	99	RLEGLKPLSPENLPVPEVSR	Phospho(S)@9	0.00778746	2597.43	650.364	2597.42	650.362	4	15	2.1.1.2516.3	76.94					1.07274	29.1421	10.39	3.16	17.34	4.12	11.57	3.61	33.01	5.57
266	2	2	10.5634	4.69484	4.69484	trm|Q9JJ89; trm|Q8C2F2; cra|mCP105511	Mus musculus brain cDNA, clone MNCb-4327. (Fragment) ; Mus musculus 2 days neonate thymus thymic cells cDNA, RIKEN full- length enriched library, clone:E430024I19 product:hypothetical protein, full insert sequence (Similar to human MGC2574 protein) ; NRAA Best Hit: Similar to RIKEN cDNA 6720480F16 gene	0	no quant - weak signal	0	99	RLEGLKPLSPENLPVPEVSR	Phospho(S)@9	0.0292733	2597.45	650.369	2597.42	650.362	4	14	2.1.1.2525.2	77.5741							10.5	3.16	12.04	3.46	8.16	3	19.1	4.24
266	2	2	10.5634	4.69484	4.69484	trm|Q9JJ89; trm|Q8C2F2; cra|mCP105511	Mus musculus brain cDNA, clone MNCb-4327. (Fragment) ; Mus musculus 2 days neonate thymus thymic cells cDNA, RIKEN full- length enriched library, clone:E430024I19 product:hypothetical protein, full insert sequence (Similar to human MGC2574 protein) ; NRAA Best Hit: Similar to RIKEN cDNA 6720480F16 gene	1	auto	0	98	RLEGLKPLSPENLPVPEVSR	Phospho(S)@9	0.00974073	2597.43	650.364	2597.42	650.362	4	14	2.1.1.2495.2	75.3725					0.713848	25.2687	9.12	3	26.35	5	3.43	2.45	33.38	5.57
266	2	2	10.5634	4.69484	4.69484	trm|Q9JJ89; trm|Q8C2F2; cra|mCP105511	Mus musculus brain cDNA, clone MNCb-4327. (Fragment) ; Mus musculus 2 days neonate thymus thymic cells cDNA, RIKEN full- length enriched library, clone:E430024I19 product:hypothetical protein, full insert sequence (Similar to human MGC2574 protein) ; NRAA Best Hit: Similar to RIKEN cDNA 6720480F16 gene	1	auto	0	93	RLEGLKPLSPENLPVPEVSR	Phospho(S)@9	-0.00783862	2597.41	650.36	2597.42	650.362	4	13	2.1.1.2510.3	76.5					1.44583	27.7569	7.16	2.65	17.41	4.12	15.4	4.12	44.67	6.48
266	2	2	10.5634	4.69484	4.69484	trm|Q9JJ89; trm|Q8C2F2; cra|mCP105511	Mus musculus brain cDNA, clone MNCb-4327. (Fragment) ; Mus musculus 2 days neonate thymus thymic cells cDNA, RIKEN full- length enriched library, clone:E430024I19 product:hypothetical protein, full insert sequence (Similar to human MGC2574 protein) ; NRAA Best Hit: Similar to RIKEN cDNA 6720480F16 gene	0	no quant - weak signal	0	92	RLEGLKPLSPENLPVPEVSR	Phospho(S)@9	0.0112057	2597.43	650.365	2597.42	650.362	4	13	2.1.1.2492.3	75.1791							7.22	2.65	14.6	3.74	2.73	2	16.11	3.87
266	2	2	10.5634	4.69484	4.69484	trm|Q9JJ89; trm|Q8C2F2; cra|mCP105511	Mus musculus brain cDNA, clone MNCb-4327. (Fragment) ; Mus musculus 2 days neonate thymus thymic cells cDNA, RIKEN full- length enriched library, clone:E430024I19 product:hypothetical protein, full insert sequence (Similar to human MGC2574 protein) ; NRAA Best Hit: Similar to RIKEN cDNA 6720480F16 gene	1	auto	0	92	RLEGLKPLSPENLPVPEVSR	Phospho(S)@9	-0.0134542	2597.41	650.359	2597.42	650.362	4	13	2.1.1.2501.2	75.8125					1.20101	30.3112	13.65	3.61	15.84	4	18.11	4.36	33.76	5.66
266	2	2	10.5634	4.69484	4.69484	trm|Q9JJ89; trm|Q8C2F2; cra|mCP105511	Mus musculus brain cDNA, clone MNCb-4327. (Fragment) ; Mus musculus 2 days neonate thymus thymic cells cDNA, RIKEN full- length enriched library, clone:E430024I19 product:hypothetical protein, full insert sequence (Similar to human MGC2574 protein) ; NRAA Best Hit: Similar to RIKEN cDNA 6720480F16 gene	1	auto	0	92	RLEGLKPLSPENLPVPEVSR	Phospho(S)@9	-0.00979188	2597.41	650.36	2597.42	650.362	4	13	2.1.1.2519.2	77.1333					0.945438	25.8566	8.12	2.83	22.81	4.69	14.26	4	38.27	6
266	2	2	10.5634	4.69484	4.69484	trm|Q9JJ89; trm|Q8C2F2; cra|mCP105511	Mus musculus brain cDNA, clone MNCb-4327. (Fragment) ; Mus musculus 2 days neonate thymus thymic cells cDNA, RIKEN full- length enriched library, clone:E430024I19 product:hypothetical protein, full insert sequence (Similar to human MGC2574 protein) ; NRAA Best Hit: Similar to RIKEN cDNA 6720480F16 gene	1	auto	0	92	RLEGLKPLSPENLPVPEVSR	Phospho(S)@9	0.0212161	2597.44	650.367	2597.42	650.362	4	13	2.1.1.2528.3	77.8216					0.822606	30.0921	9.31	3	17.66	4.12	4.29	2.45	25.78	4.9
266	2	2	10.5634	4.69484	4.69484	trm|Q9JJ89; trm|Q8C2F2; cra|mCP105511	Mus musculus brain cDNA, clone MNCb-4327. (Fragment) ; Mus musculus 2 days neonate thymus thymic cells cDNA, RIKEN full- length enriched library, clone:E430024I19 product:hypothetical protein, full insert sequence (Similar to human MGC2574 protein) ; NRAA Best Hit: Similar to RIKEN cDNA 6720480F16 gene	1	auto	0	68	RLEGLKPLSPENLPVPEVSR	Phospho(S)@9	-0.0122335	2597.41	650.359	2597.42	650.362	4	12	2.1.1.2522.2	77.355					1.20433	32.4637	4.02	2	13.41	3.61	12.01	3.61	28.66	5.2
266	2	2	10.5634	4.69484	4.69484	trm|Q9JJ89; trm|Q8C2F2; cra|mCP105511	Mus musculus brain cDNA, clone MNCb-4327. (Fragment) ; Mus musculus 2 days neonate thymus thymic cells cDNA, RIKEN full- length enriched library, clone:E430024I19 product:hypothetical protein, full insert sequence (Similar to human MGC2574 protein) ; NRAA Best Hit: Similar to RIKEN cDNA 6720480F16 gene	1	auto	0	63	RLEGLKPLSPENLPVPEVSR	Phospho(S)@9	0.011694	2597.43	650.365	2597.42	650.362	4	12	2.1.1.2482.3	74.4466					1.22054	31.1961	9.38	3	14.4	3.74	4.25	2.45	31.19	5.39
266	2	2	10.5634	4.69484	4.69484	trm|Q9JJ89; trm|Q8C2F2; cra|mCP105511	Mus musculus brain cDNA, clone MNCb-4327. (Fragment) ; Mus musculus 2 days neonate thymus thymic cells cDNA, RIKEN full- length enriched library, clone:E430024I19 product:hypothetical protein, full insert sequence (Similar to human MGC2574 protein) ; NRAA Best Hit: Similar to RIKEN cDNA 6720480F16 gene	0	no quant - weak signal	0	63	RLEGLKPLSPENLPVPEVSR	Phospho(S)@9	0.0112057	2597.43	650.365	2597.42	650.362	4	12	2.1.1.2529.3	77.895							4.15	2	7.3	2.65	0	1.02	19.48	4.24
266	2	2	10.5634	4.69484	4.69484	trm|Q9JJ89; trm|Q8C2F2; cra|mCP105511	Mus musculus brain cDNA, clone MNCb-4327. (Fragment) ; Mus musculus 2 days neonate thymus thymic cells cDNA, RIKEN full- length enriched library, clone:E430024I19 product:hypothetical protein, full insert sequence (Similar to human MGC2574 protein) ; NRAA Best Hit: Similar to RIKEN cDNA 6720480F16 gene	1	auto	0	62	RLEGLKPLSPENLPVPEVSR	Phospho(S)@9	0.00900825	2597.43	650.364	2597.42	650.362	4	12	2.1.1.2504.2	76.0325					1.22628	32.4528	9.4	3	13.34	3.61	3.33	2.24	29.03	5.2
266	2	2	10.5634	4.69484	4.69484	trm|Q9JJ89; trm|Q8C2F2; cra|mCP105511	Mus musculus brain cDNA, clone MNCb-4327. (Fragment) ; Mus musculus 2 days neonate thymus thymic cells cDNA, RIKEN full- length enriched library, clone:E430024I19 product:hypothetical protein, full insert sequence (Similar to human MGC2574 protein) ; NRAA Best Hit: Similar to RIKEN cDNA 6720480F16 gene	1	auto	0	20	RLEGLKPLSPENLPVPEVSR	Phospho(S)@9	0.0253668	2597.44	650.368	2597.42	650.362	4	11	2.1.1.2489.2	74.9325					1.0292	30.2168	2.89	1.73	15.9	3.87	4.27	2.45	29.04	5.2
266	2	2	10.5634	4.69484	4.69484	trm|Q9JJ89; trm|Q8C2F2; cra|mCP105511	Mus musculus brain cDNA, clone MNCb-4327. (Fragment) ; Mus musculus 2 days neonate thymus thymic cells cDNA, RIKEN full- length enriched library, clone:E430024I19 product:hypothetical protein, full insert sequence (Similar to human MGC2574 protein) ; NRAA Best Hit: Similar to RIKEN cDNA 6720480F16 gene	1	auto	0	20	RLEGLKPLSPENLPVPEVSR	Phospho(S)@9	0.00168352	2597.42	650.362	2597.42	650.362	4	11	2.1.1.2533.2	78.1616					0.594929	26.0091	9.1	3	27.26	5.1	8.99	3.32	28.78	5.2
266	2	2	10.5634	4.69484	4.69484	trm|Q9JJ89; trm|Q8C2F2; cra|mCP105511	Mus musculus brain cDNA, clone MNCb-4327. (Fragment) ; Mus musculus 2 days neonate thymus thymic cells cDNA, RIKEN full- length enriched library, clone:E430024I19 product:hypothetical protein, full insert sequence (Similar to human MGC2574 protein) ; NRAA Best Hit: Similar to RIKEN cDNA 6720480F16 gene	0	no quant - weak signal	0	20	RLEGLKPLSPENLPVPEVSR	Phospho(S)@9	0.00803162	2597.43	650.364	2597.42	650.362	4	11	2.1.1.2545.2	79.0441							8.16	2.83	20.84	4.47	9.09	3.16	10.35	3.16
82	5.17	5.17	66.8539	17.4157	15.1685	trm|Q6J1H4	ES protein (Fragment)	1	auto	0	99	RLPAFSPPSPASPDAELR	Phospho(S)@12	-0.0139569	2131.04	711.356	2131.06	711.36	3	19	20.1.1.2635.2	62.3239	1.4818	32.1342	1.54622	31.3473	0.967556	23.9472	14.5	3.74	26.61	5.1	18.02	4.47	45.69	6.56
82	5.17	5.17	66.8539	17.4157	15.1685	trm|Q6J1H4	ES protein (Fragment)	1	auto	0	99	RLPAFSPPSPASPDAELR	Phospho(S)@12	-0.0128582	2131.05	711.356	2131.06	711.36	3	17	20.1.1.2638.2	62.5414			3.8219	30.3849	1.37249	28.2939	13.61	3.61	17.63	4.24	29.51	5.48	42.94	6.4
82	5.17	5.17	66.8539	17.4157	15.1685	trm|Q6J1H4	ES protein (Fragment)	1	auto	0	99	RLPAFSPPSPASPDAELR	Phospho(S)@12	-0.0210984	2131.04	711.353	2131.06	711.36	3	18	20.1.1.2641.2	62.7589	3.15909	25.5814	2.74643	25.7048	0.507557	27.4377	32.76	5.57	28.2	5.39	33.92	5.83	25.4	5
82	5.17	5.17	66.8539	17.4157	15.1685	trm|Q6J1H4	ES protein (Fragment)	1	auto	0	99	RLPAFSPPSPASPDAELR	Phospho(S)@12	0.00307277	2131.06	711.361	2131.06	711.36	3	17	20.1.1.2644.2	62.9764	1.42111	29.9094	1.86992	26.6869	0.555674	24.8599	16.54	4	31.65	5.57	25.92	5.2	31.21	5.48
82	5.17	5.17	66.8539	17.4157	15.1685	trm|Q6J1H4	ES protein (Fragment)	1	auto	0	99	RLPAFSPPSPASPDAELR	Phospho(S)@12	0.000326053	2131.06	711.36	2131.06	711.36	3	18	20.1.1.2647.2	63.1947					0.806807	29.2168	14.65	3.74	19.27	4.36	10.59	3.46	27.59	5.1
82	5.17	5.17	66.8539	17.4157	15.1685	trm|Q6J1H4	ES protein (Fragment)	1	auto	0	99	RLPAFSPPSPASPDAELR	Phospho(S)@12	-0.00547686	2131.05	711.358	2131.06	711.36	3	19	21.1.1.2803.3	70.6192	2.5255	25.8267	2.68052	24.7204	0.486297	26.5564	28.4	5.2	30.58	5.57	35.9	6	26.39	5.1
82	5.17	5.17	66.8539	17.4157	15.1685	trm|Q6J1H4	ES protein (Fragment)	1	auto	2	99	RLPAFSPPSPASPDAELR	Phospho(S)@6; Phospho(S)@12	-0.00796258	2211.02	738.013	2211.02	738.016	3	20	19.1.1.2492.3	60.3587	2.44533	18.8038	2.47667	18.2172	0.491876	19.0963	52.56	7.07	58.45	7.68	63.4	8	51.02	7.07
82	5.17	5.17	66.8539	17.4157	15.1685	trm|Q6J1H4	ES protein (Fragment)	1	auto	0	99	RLPAFSPPSPASPDAELR	Phospho(S)@6; Phospho(S)@12	-0.00045516	2211.02	738.015	2211.02	738.016	3	18	19.1.1.2489.3	60.1412	2.89394	18.7558	3.10498	17.914	0.342218	22.322	58.02	7.42	54.52	7.48	74.14	8.54	33.11	5.83
82	5.17	5.17	66.8539	17.4157	15.1685	trm|Q6J1H4	ES protein (Fragment)	1	auto	0	99	RLPAFSPPSPASPDAELR	Phospho(S)@9	-0.0181685	2131.04	711.354	2131.06	711.36	3	20	20.1.1.2614.2	60.7997	3.11808	20.2071	2.09062	21.7072	0.365812	23.7419	51.77	7	45.15	6.78	41.34	6.48	29.31	5.39
82	5.17	5.17	66.8539	17.4157	15.1685	trm|Q6J1H4	ES protein (Fragment)	1	auto	0	99	RLPAFSPPSPASPDAELR	Phospho(S)@9	-0.031719	2131.03	711.35	2131.06	711.36	3	20	20.1.1.2623.2	61.453	2.9367	22.9158	2.71205	22.7156	0.473434	24.6595	39.05	6.08	36.16	6.08	42.95	6.56	30.38	5.48
82	5.17	5.17	66.8539	17.4157	15.1685	trm|Q6J1H4	ES protein (Fragment)	1	auto	0	99	RLPAFSPPSPASPDAELR	Phospho(S)@9	-0.0161543	2131.04	711.355	2131.06	711.36	3	20	20.1.1.2629.2	61.8889	1.22947	32.6012	2.24312	26.4736	1.19033	22.002	13.36	3.61	29.55	5.39	29.03	5.57	62.42	7.68
82	5.17	5.17	66.8539	17.4157	15.1685	trm|Q6J1H4	ES protein (Fragment)	1	auto	0	99	RLPAFSPPSPASPDAELR	Phospho(S)@9	0.0161318	2131.07	711.365	2131.06	711.36	3	20	21.1.1.2771.3	68.2983	1.08881	28.8627	0.606492	37.7382	0.575659	21.4136	16.34	4	40.81	6.24	10.84	3.74	41.69	6.25
82	5.17	5.17	66.8539	17.4157	15.1685	trm|Q6J1H4	ES protein (Fragment)	1	auto	0	99	RLPAFSPPSPASPDAELR	Phospho(S)@9	-0.0135343	2131.04	711.356	2131.06	711.36	3	20	21.1.1.2781.2	68.9975	2.45169	27.7485	2.20583	27.9052	0.792525	25.0786	24.18	4.8	26.82	5.2	25.91	5.2	37.72	6
82	5.17	5.17	66.8539	17.4157	15.1685	trm|Q6J1H4	ES protein (Fragment)	1	auto	0	99	RLPAFSPPSPASPDAELR	Phospho(S)@9	-0.00602623	2131.05	711.358	2131.06	711.36	3	20	21.1.1.2806.3	70.8375	1.94137	26.4385	3.3293	22.4368	0.720707	22.9469	24.03	4.8	33.66	5.83	49.08	7	43.05	6.48
82	5.17	5.17	66.8539	17.4157	15.1685	trm|Q6J1H4	ES protein (Fragment)	0	no quant - weak signal	0	99	RLPAFSPPSPASPDAELR	Phospho(S)@9	-0.00364561	2131.05	711.359	2131.06	711.36	3	20	21.1.1.2830.3	72.5791							13.65	3.61	15.83	4	18.77	4.36	18.58	4.24
82	5.17	5.17	66.8539	17.4157	15.1685	trm|Q6J1H4	ES protein (Fragment)	1	auto	0	99	RLPAFSPPSPASPDAELR	Phospho(S)@9	-0.001265	2131.06	711.36	2131.06	711.36	3	20	21.1.1.2833.3	72.7966					0.801284	31.61	14.71	3.74	16.85	4.12	18.47	4.36	23.96	4.8
82	5.17	5.17	66.8539	17.4157	15.1685	trm|Q6J1H4	ES protein (Fragment)	1	auto	0	99	RLPAFSPPSPASPDAELR	Phospho(S)@9	0.0141175	2131.07	711.365	2131.06	711.36	3	20	21.1.1.2845.3	73.6675					0.846651	29.7609	11.45	3.32	18.25	4.24	15	4	27.42	5.1
82	5.17	5.17	66.8539	17.4157	15.1685	trm|Q6J1H4	ES protein (Fragment)	0	no quant - weak signal	0	99	RLPAFSPPSPASPDAELR	Phospho(S)@9	-0.0161543	2131.04	711.355	2131.06	711.36	3	16	20.1.1.2602.3	59.9564							13.76	3.61	10.82	3.32	5.87	2.65	23.54	4.69
82	5.17	5.17	66.8539	17.4157	15.1685	trm|Q6J1H4	ES protein (Fragment)	1	auto	0	99	RLPAFSPPSPASPDAELR	Phospho(S)@9	-0.0053505	2131.05	711.358	2131.06	711.36	3	17	20.1.1.2605.2	60.1472			1.89608	30.808	0.419321	31.3015	13.49	3.61	23.41	4.8	19.44	4.47	17.42	4.12
82	5.17	5.17	66.8539	17.4157	15.1685	trm|Q6J1H4	ES protein (Fragment)	1	auto	0	99	RLPAFSPPSPASPDAELR	Phospho(S)@9	-0.0137738	2131.04	711.356	2131.06	711.36	3	18	20.1.1.2608.2	60.3647							22.3	4.58	14.09	3.87	21.97	4.69	21.63	4.58
82	5.17	5.17	66.8539	17.4157	15.1685	trm|Q6J1H4	ES protein (Fragment)	1	auto	0	99	RLPAFSPPSPASPDAELR	Phospho(S)@9	-0.00919591	2131.05	711.357	2131.06	711.36	3	19	20.1.1.2611.2	60.5822	2.83289	24.8124	2.62528	24.5332	0.37657	28.3258	32.69	5.57	31.38	5.66	36.08	6	20.97	4.58
82	5.17	5.17	66.8539	17.4157	15.1685	trm|Q6J1H4	ES protein (Fragment)	1	auto	0	99	RLPAFSPPSPASPDAELR	Phospho(S)@9	-0.0176192	2131.04	711.354	2131.06	711.36	3	18	20.1.1.2617.2	61.0172	2.68176	20.543	3.02707	19.3522	0.209817	28.9504	46.35	6.63	47	6.93	62.31	7.81	17.5	4.36
82	5.17	5.17	66.8539	17.4157	15.1685	trm|Q6J1H4	ES protein (Fragment)	1	auto	0	99	RLPAFSPPSPASPDAELR	Phospho(S)@9	-0.0130413	2131.05	711.356	2131.06	711.36	3	18	20.1.1.2620.2	61.2347	3.11107	21.6393	3.15039	20.9693	0.37676	25.3644	45.43	6.56	39.71	6.4	54.79	7.35	26.55	5.2
82	5.17	5.17	66.8539	17.4157	15.1685	trm|Q6J1H4	ES protein (Fragment)	1	auto	0	99	RLPAFSPPSPASPDAELR	Phospho(S)@9	-0.00864657	2131.05	711.357	2131.06	711.36	3	19	20.1.1.2626.2	61.6705	3.68965	24.2113	3.06568	24.5707	0.681411	24.9855	40.27	6.16	29.68	5.57	39.85	6.32	35.89	5.92
82	5.17	5.17	66.8539	17.4157	15.1685	trm|Q6J1H4	ES protein (Fragment)	1	auto	0	99	RLPAFSPPSPASPDAELR	Phospho(S)@9	-0.012492	2131.05	711.356	2131.06	711.36	3	15	20.1.1.2632.2	62.1064			1.41104	31.3659	1.34753	21.607	10.14	3.16	29.03	5.29	17.94	4.58	69.42	8.06
82	5.17	5.17	66.8539	17.4157	15.1685	trm|Q6J1H4	ES protein (Fragment)	1	auto	0	99	RLPAFSPPSPASPDAELR	Phospho(S)@9	0.00203124	2131.06	711.361	2131.06	711.36	3	18	21.1.1.2778.2	68.78	1.37251	31.801	1.83749	28.1728	0.531819	26.4134	14.45	3.74	28.63	5.29	23.04	4.9	27.02	5.1
82	5.17	5.17	66.8539	17.4157	15.1685	trm|Q6J1H4	ES protein (Fragment)	1	auto	0	99	RLPAFSPPSPASPDAELR	Phospho(S)@9	0.00166499	2131.06	711.361	2131.06	711.36	3	19	21.1.1.2785.3	69.3141	2.03103	28.5173	2.38764	26.5844	0.668323	25.4357	20.92	4.47	28.01	5.29	29.29	5.48	33.22	5.66
82	5.17	5.17	66.8539	17.4157	15.1685	trm|Q6J1H4	ES protein (Fragment)	1	auto	0	99	RLPAFSPPSPASPDAELR	Phospho(S)@9	0.00349624	2131.06	711.361	2131.06	711.36	3	19	21.1.1.2788.3	69.5317	2.1861	21.8287	1.11964	26.7448	0.521158	20.9841	36.69	5.92	45.64	6.71	22.38	5	42.21	6.32
82	5.17	5.17	66.8539	17.4157	15.1685	trm|Q6J1H4	ES protein (Fragment)	1	auto	0	99	RLPAFSPPSPASPDAELR	Phospho(S)@9	-0.01445	2131.04	711.355	2131.06	711.36	3	19	21.1.1.2791.3	69.7492	2.17526	30.5996	3.52319	26.5172	0.604117	28.6764	18.87	4.24	23.59	4.9	36.4	6	25.29	5
82	5.17	5.17	66.8539	17.4157	15.1685	trm|Q6J1H4	ES protein (Fragment)	1	auto	0	99	RLPAFSPPSPASPDAELR	Phospho(S)@9	0.00111562	2131.06	711.361	2131.06	711.36	3	17	21.1.1.2794.3	69.9667	2.88106	27.9171	4.39872	24.9905	0.707045	27.1652	26.37	5	24.89	5.1	47.95	6.86	31.23	5.57
82	5.17	5.17	66.8539	17.4157	15.1685	trm|Q6J1H4	ES protein (Fragment)	1	auto	0	99	RLPAFSPPSPASPDAELR	Phospho(S)@9	0.00477811	2131.06	711.362	2131.06	711.36	3	19	21.1.1.2797.3	70.1841	2.5207	27.4541	3.70743	24.5322	0.806784	25.0322	25.25	4.9	27.24	5.29	44.23	6.63	39	6.16
82	5.17	5.17	66.8539	17.4157	15.1685	trm|Q6J1H4	ES protein (Fragment)	1	auto	0	99	RLPAFSPPSPASPDAELR	Phospho(S)@9	0.00166499	2131.06	711.361	2131.06	711.36	3	18	21.1.1.2800.3	70.4016	2.75991	24.6707	3.13094	23.3148	0.587491	24.7084	32.67	5.57	32.19	5.74	44.14	6.63	33.56	5.74
82	5.17	5.17	66.8539	17.4157	15.1685	trm|Q6J1H4	ES protein (Fragment)	1	auto	0	99	RLPAFSPPSPASPDAELR	Phospho(S)@9	0.00294686	2131.06	711.361	2131.06	711.36	3	19	21.1.1.2809.3	71.055	3.19767	23.4292	2.17415	25.214	0.762074	22.8024	39.11	6.08	33.26	5.83	31.67	5.74	44.98	6.56
82	5.17	5.17	66.8539	17.4157	15.1685	trm|Q6J1H4	ES protein (Fragment)	1	auto	0	99	RLPAFSPPSPASPDAELR	Phospho(S)@9	0.00166499	2131.06	711.361	2131.06	711.36	3	18	21.1.1.2812.3	71.2733	2.47786	27.2324	2.50421	26.4738	0.673565	25.6308	25.24	4.9	27.7	5.29	30.38	5.57	33.11	5.66
82	5.17	5.17	66.8539	17.4157	15.1685	trm|Q6J1H4	ES protein (Fragment)	1	auto	0	99	RLPAFSPPSPASPDAELR	Phospho(S)@9	0.000199999	2131.06	711.36	2131.06	711.36	3	17	21.1.1.2815.3	71.4908			4.46743	28.149	0.671897	31.1042	16.81	4	19.34	4.47	37.84	6.08	23.06	4.8
82	5.17	5.17	66.8539	17.4157	15.1685	trm|Q6J1H4	ES protein (Fragment)	1	auto	0	99	RLPAFSPPSPASPDAELR	Phospho(S)@9	-0.00163125	2131.06	711.36	2131.06	711.36	3	18	21.1.1.2818.3	71.7083	0.962632	27.7241	1.52376	22.7941	0.344372	22.9296	17.25	4.12	48.73	6.86	32.52	5.83	29.78	5.39
82	5.17	5.17	66.8539	17.4157	15.1685	trm|Q6J1H4	ES protein (Fragment)	1	auto	0	99	RLPAFSPPSPASPDAELR	Phospho(S)@9	-0.0157318	2131.04	711.355	2131.06	711.36	3	18	21.1.1.2821.3	71.9258			4.32049	30.3206			10.41	3.16	16.7	4.12	31.6	5.57	21.2	4.58
82	5.17	5.17	66.8539	17.4157	15.1685	trm|Q6J1H4	ES protein (Fragment)	1	auto	0	99	RLPAFSPPSPASPDAELR	Phospho(S)@9	-0.0206762	2131.04	711.353	2131.06	711.36	3	18	21.1.1.2824.3	72.1433	2.707	26.2631	2.44468	26.2109	0.525454	26.8682	28.45	5.2	28.58	5.39	30.6	5.57	26.65	5.1
82	5.17	5.17	66.8539	17.4157	15.1685	trm|Q6J1H4	ES protein (Fragment)	1	auto	0	99	RLPAFSPPSPASPDAELR	Phospho(S)@9	-0.0181124	2131.04	711.354	2131.06	711.36	3	17	21.1.1.2827.3	72.3616	1.17539	32.3908	1.76948	27.4483	0.532445	25.4028	13.33	3.61	30.84	5.48	23.9	5	29.14	5.29
82	5.17	5.17	66.8539	17.4157	15.1685	trm|Q6J1H4	ES protein (Fragment)	1	auto	0	99	RLPAFSPPSPASPDAELR	Phospho(S)@9	0.000932496	2131.06	711.36	2131.06	711.36	3	19	21.1.1.2836.3	73.0141					0.884596	28.6953	8.2	2.83	19.34	4.36	21.31	4.69	30.36	5.39
82	5.17	5.17	66.8539	17.4157	15.1685	trm|Q6J1H4	ES protein (Fragment)	0	no quant - weak signal	0	99	RLPAFSPPSPASPDAELR	Phospho(S)@9	0.00422873	2131.06	711.361	2131.06	711.36	3	16	21.1.1.2839.3	73.2317							11.42	3.32	19.41	4.36	13.37	3.74	13.42	3.61
82	5.17	5.17	66.8539	17.4157	15.1685	trm|Q6J1H4	ES protein (Fragment)	1	auto	0	99	RLPAFSPPSPASPDAELR	Phospho(S)@9	0.000199999	2131.06	711.36	2131.06	711.36	3	19	21.1.1.2842.3	73.4491					0.845262	31.5814	11.49	3.32	16.22	4	10.93	3.46	24.33	4.8
82	5.17	5.17	66.8539	17.4157	15.1685	trm|Q6J1H4	ES protein (Fragment)	0	no quant - weak signal	0	99	RLPAFSPPSPASPDAELR	Phospho(S)@9	-0.0256205	2131.03	711.352	2131.06	711.36	3	16	21.1.1.2848.3	73.8866							11.38	3.32	21.44	4.58	17.49	4.24	15.38	3.87
82	5.17	5.17	66.8539	17.4157	15.1685	trm|Q6J1H4	ES protein (Fragment)	0	no quant - weak signal	0	99	RLPAFSPPSPASPDAELR	Phospho(S)@9	-0.0190281	2131.04	711.354	2131.06	711.36	3	14	21.1.1.2851.3	74.1041							11.54	3.32	14.04	3.74	11.15	3.46	22.2	4.58
82	5.17	5.17	66.8539	17.4157	15.1685	trm|Q6J1H4	ES protein (Fragment)	1	auto	0	99	RLPAFSPPSPASPDAELR	Phospho(S)@9; Phospho(S)@12	0.00705226	2211.03	738.018	2211.02	738.016	3	21	19.1.1.2486.3	59.9237	3.34785	19.2164	3.40117	18.6523	0.494594	21.1033	60.3	7.55	48.98	7.14	72.96	8.49	42.99	6.56
82	5.17	5.17	66.8539	17.4157	15.1685	trm|Q6J1H4	ES protein (Fragment)	1	auto	0	99	RLPAFSPPSPASPDAELR	Phospho(S)@9; Phospho(S)@12	0.00741848	2211.03	738.018	2211.02	738.016	3	18	19.1.1.2483.3	59.7062	3.13695	21.4875	3.78548	20.1506	0.665277	21.5918	46.5	6.63	40.31	6.48	66.83	8.12	47.59	6.86
295	1.87	1.87	30.6667	1.95556	1.95556	spt|P27546	Microtubule-associated protein 4 (MAP 4)	0	auto - low probability	0.102373	21	RPAAATATARPSTLPAR	Phospho(T)@8	1.11471	1949.12	488.286	1948	488.008	4	14	14.1.1.2551.2	65.2756	1.57501	8.4632	1.68084	8.14052	0.794443	6.69128	213.8	14.35	369.14	19.03	271.74	17.12	520.42	22.2
224	2.01	2.01	54.1667	6.94444	6.94444	spt|P62996; cra|mCP87121.1; cra|mCP109955	Arginine/serine-rich splicing factor 10 (Transformer-2-beta) (HTRA2- beta) (Transformer 2 protein homolog) (Silica-induced protein 41) ; NRAA Best Hit: RNA binding protein (transformer-2-like) ; hypothetical protein	1	auto	2	99	RPHTPTPGIYMGRPTYGSSR	Phospho(T)@4	0.0474784	2454.22	614.563	2454.18	614.551	4	16	6.1.1.2612.3	62.9002	0.651295	28.0318	1.24635	21.4647	0.854444	15.4562	15.8	4	65.97	7.94	36.01	6.4	100.03	9.7
224	2.01	2.01	54.1667	6.94444	6.94444	spt|P62996; cra|mCP87121.1; cra|mCP109955	Arginine/serine-rich splicing factor 10 (Transformer-2-beta) (HTRA2- beta) (Transformer 2 protein homolog) (Silica-induced protein 41) ; NRAA Best Hit: RNA binding protein (transformer-2-like) ; hypothetical protein	1	auto	0	99	RPHTPTPGIYMGRPTYGSSR	Phospho(T)@4	0.0677455	2454.24	614.568	2454.18	614.551	4	15	6.1.1.2588.3	61.1494	1.37011	20.0691	0.605611	29.2109	0.851745	14.8412	36.13	5.92	71.71	8.31	19.02	5.1	108.39	10.05
224	2.01	2.01	54.1667	6.94444	6.94444	spt|P62996; cra|mCP87121.1; cra|mCP109955	Arginine/serine-rich splicing factor 10 (Transformer-2-beta) (HTRA2- beta) (Transformer 2 protein homolog) (Silica-induced protein 41) ; NRAA Best Hit: RNA binding protein (transformer-2-like) ; hypothetical protein	1	auto	0	99	RPHTPTPGIYMGRPTYGSSR	Phospho(T)@4	0.0508969	2454.23	614.564	2454.18	614.551	4	16	6.1.1.2599.2	61.926	0.486899	27.1834	0.55819	26.9537	0.808954	13.2031	16.34	4.12	91.26	9.27	22.31	5.57	131.01	11.05
224	2.01	2.01	54.1667	6.94444	6.94444	spt|P62996; cra|mCP87121.1; cra|mCP109955	Arginine/serine-rich splicing factor 10 (Transformer-2-beta) (HTRA2- beta) (Transformer 2 protein homolog) (Silica-induced protein 41) ; NRAA Best Hit: RNA binding protein (transformer-2-like) ; hypothetical protein	1	auto	0	99	RPHTPTPGIYMGRPTYGSSR	Phospho(T)@4	0.0494318	2454.22	614.563	2454.18	614.551	4	15	6.1.1.2605.3	62.3894	0.66668	28.0544	1.59163	19.8818	1.03879	15.0851	15.83	4	64.57	7.87	45.01	7.07	119.03	10.58
224	2.01	2.01	54.1667	6.94444	6.94444	spt|P62996; cra|mCP87121.1; cra|mCP109955	Arginine/serine-rich splicing factor 10 (Transformer-2-beta) (HTRA2- beta) (Transformer 2 protein homolog) (Silica-induced protein 41) ; NRAA Best Hit: RNA binding protein (transformer-2-like) ; hypothetical protein	1	auto	0	98	RPHTPTPGIYMGRPTYGSSR	Phospho(T)@4	0.0662804	2454.24	614.568	2454.18	614.551	4	14	6.1.1.2602.3	62.1719	0.444271	30.0906	0.850877	22.7362	0.753649	14.2057	13.31	3.74	81.47	8.77	30.36	6.08	108.96	10.1
224	2.01	2.01	54.1667	6.94444	6.94444	spt|P62996; cra|mCP87121.1; cra|mCP109955	Arginine/serine-rich splicing factor 10 (Transformer-2-beta) (HTRA2- beta) (Transformer 2 protein homolog) (Silica-induced protein 41) ; NRAA Best Hit: RNA binding protein (transformer-2-like) ; hypothetical protein	1	auto	0	69	RPHTPTPGIYMGRPTYGSSR	Phospho(T)@4	0.0675013	2454.24	614.568	2454.18	614.551	4	12	6.1.1.2591.3	61.3677	0.935497	23.791	1.12092	22.2473	0.922678	15.0402	23.3	4.8	67.73	8.06	33.25	6.25	110.9	10.2
224	2.01	2.01	54.1667	6.94444	6.94444	spt|P62996; cra|mCP87121.1; cra|mCP109955	Arginine/serine-rich splicing factor 10 (Transformer-2-beta) (HTRA2- beta) (Transformer 2 protein homolog) (Silica-induced protein 41) ; NRAA Best Hit: RNA binding protein (transformer-2-like) ; hypothetical protein	1	auto	0	20	RPHTPTPGIYMGRPTYGSSR	Phospho(T)@4	0.0538271	2454.23	614.564	2454.18	614.551	4	11	6.1.1.2582.2	60.686	0.843632	16.8701	0.704598	18.7395	0.7812	10.5513	45.3	6.71	146.02	11.79	45.06	7.62	202.43	13.75
224	2.01	2.01	54.1667	6.94444	6.94444	spt|P62996; cra|mCP87121.1; cra|mCP109955	Arginine/serine-rich splicing factor 10 (Transformer-2-beta) (HTRA2- beta) (Transformer 2 protein homolog) (Silica-induced protein 41) ; NRAA Best Hit: RNA binding protein (transformer-2-like) ; hypothetical protein	1	auto	0	99	RPHTPTPGIYMGRPTYGSSR	Phospho(T)@4; Oxidation(M)@11	0.0596823	2470.23	618.565	2470.17	618.55	4	15	6.1.1.2402.3	47.5327	1.07555	16.0019	1.0213	16.3085	0.724	11.2298	53.09	7.21	134.23	11.36	60.04	8.37	172.46	12.73
224	2.01	2.01	54.1667	6.94444	6.94444	spt|P62996; cra|mCP87121.1; cra|mCP109955	Arginine/serine-rich splicing factor 10 (Transformer-2-beta) (HTRA2- beta) (Transformer 2 protein homolog) (Silica-induced protein 41) ; NRAA Best Hit: RNA binding protein (transformer-2-like) ; hypothetical protein	1	auto	0	99	RPHTPTPGIYMGRPTYGSSR	Phospho(T)@4; Oxidation(M)@11	0.0579731	2470.23	618.564	2470.17	618.55	4	15	6.1.1.2409.3	48.0427	0.865661	17.2898	0.828766	18.1099	0.993347	10.4364	43.36	6.56	136.21	11.4	49.44	7.94	240.11	14.97
224	2.01	2.01	54.1667	6.94444	6.94444	spt|P62996; cra|mCP87121.1; cra|mCP109955	Arginine/serine-rich splicing factor 10 (Transformer-2-beta) (HTRA2- beta) (Transformer 2 protein homolog) (Silica-induced protein 41) ; NRAA Best Hit: RNA binding protein (transformer-2-like) ; hypothetical protein	1	auto	0	97	RPHTPTPGIYMGRPTYGSSR	Phospho(T)@4; Oxidation(M)@11	0.0599265	2470.23	618.565	2470.17	618.55	4	14	6.1.1.2405.3	47.7519	1.23952	17.8979	1.35627	17.2008	0.90869	12.6546	44.2	6.56	96.97	9.7	57.6	8.06	156.37	12.12
224	2.01	2.01	54.1667	6.94444	6.94444	spt|P62996; cra|mCP87121.1; cra|mCP109955	Arginine/serine-rich splicing factor 10 (Transformer-2-beta) (HTRA2- beta) (Transformer 2 protein homolog) (Silica-induced protein 41) ; NRAA Best Hit: RNA binding protein (transformer-2-like) ; hypothetical protein	1	auto	0	48	RPHTPTPGIYMGRPTYGSSR	Phospho(T)@4; Oxidation(M)@11	0.0797053	2470.25	618.57	2470.17	618.55	4	12	6.1.1.2396.3	47.0952	1.05734	18.4308	0.772407	21.6681	0.992734	12.0555	39.78	6.24	102.31	9.9	34.61	6.71	180.24	12.96
224	2.01	2.01	54.1667	6.94444	6.94444	spt|P62996; cra|mCP87121.1; cra|mCP109955	Arginine/serine-rich splicing factor 10 (Transformer-2-beta) (HTRA2- beta) (Transformer 2 protein homolog) (Silica-induced protein 41) ; NRAA Best Hit: RNA binding protein (transformer-2-like) ; hypothetical protein	1	auto	0	48	RPHTPTPGIYMGRPTYGSSR	Phospho(T)@4; Oxidation(M)@11	0.0552871	2470.23	618.563	2470.17	618.55	4	12	6.1.1.2415.3	48.4811	0.640158	20.1226	0.689772	19.9429	0.696379	11.4542	30.57	5.57	129.86	11.09	39.23	7.07	160.48	12.25
216	2.02	2.02	30.4281	2.29358	2.29358	cra|mCP9087.1	nuclear protein 95	1	auto	2	99	RPLIASPSQPPPALR	Phospho(S)@6	0.0213766	1823.02	608.679	1822.99	608.672	3	16	20.1.1.2467.2	50.1131	1.24304	23.9369	0.948942	26.3716	0.575828	18.6918	24.67	4.9	53.97	7.21	22.43	5.1	55.15	7.21
216	2.02	2.02	30.4281	2.29358	2.29358	cra|mCP9087.1	nuclear protein 95	1	auto	0	99	RPLIASPSQPPPALR	Phospho(S)@6	0.0424347	1823.04	608.686	1822.99	608.672	3	16	20.1.1.2455.3	49.2681	1.3503	21.6356	0.688689	28.8777	0.695321	16.627	30.95	5.48	62.33	7.75	18.8	4.9	76.91	8.49
216	2.02	2.02	30.4281	2.29358	2.29358	cra|mCP9087.1	nuclear protein 95	1	auto	0	99	RPLIASPSQPPPALR	Phospho(S)@6	0.0365751	1823.03	608.684	1822.99	608.672	3	15	20.1.1.2458.3	49.4864	1.26526	16.9829	1.42596	16.0462	0.758954	12.5519	49.38	6.93	106.13	10.15	66.28	8.54	142.94	11.62
216	2.02	2.02	30.4281	2.29358	2.29358	cra|mCP9087.1	nuclear protein 95	1	auto	0	99	RPLIASPSQPPPALR	Phospho(S)@6	0.0224752	1823.02	608.679	1822.99	608.672	3	16	20.1.1.2461.2	49.6772	1.42908	17.4511	1.3483	17.602	0.801877	13.3026	48.6	6.86	92.48	9.49	54.61	7.81	131.6	11.14
216	2.02	2.02	30.4281	2.29358	2.29358	cra|mCP9087.1	nuclear protein 95	1	auto	0	99	RPLIASPSQPPPALR	Phospho(S)@6	0.0228415	1823.02	608.68	1822.99	608.672	3	16	20.1.1.2464.2	49.8947	0.958817	21.2238	1.04478	20.4045	0.674467	14.4614	29.42	5.39	83.44	8.94	38.18	6.63	99.87	9.7
216	2.02	2.02	30.4281	2.29358	2.29358	cra|mCP9087.1	nuclear protein 95	1	auto	0	99	RPLIASPSQPPPALR	Phospho(S)@6	0.0294336	1823.02	608.682	1822.99	608.672	3	15	20.1.1.2470.2	50.3306	1.56712	29.428	1.6321	28.6712	0.935743	22.5029	17.64	4.12	30.61	5.48	21.88	4.9	50.83	6.93
315	1.45	1.45	13.3891	3.76569	0	trm|Q99LI7; cra|mCP49057.1	Cleavage stimulation factor, 3' pre-RNA, subunit 3 ; cleavage stimulation factor, 3' pre-RNA, subunit 3	0	auto - low probability	0.568636	73	RPNEDSDEDEEKGAVVPPVHDIYR	Phospho(S)@6	0.414988	3133.87	784.476	3133.46	784.372	4	13	6.1.1.2587.3	61.0769	1.15077	25.3578	1.05697	26.7279	1.21094	16.5876	21.51	4.58	50.83	7	23.53	5.39	109.23	10.1
78	5.41	5.41	55.0201	14.8594	9.63855	cra|mCP17906.1	NRAA Best Hit: C. elegans RPS-6 protein (corresponding sequence Y71A12B.1) [Caenorhabditis elegans]	0	auto - low probability	0.102373	21	RQEQIAKRRRLSSLR	Phospho(S)@13	0.169006	2137.34	535.342	2137.17	535.3	4	13	10.1.1.3114.2	99.6889	1.42297	14.7063	1.38178	14.8081	1.0409	10.659	68.24	8.12	130.41	11.27	78.92	9.49	240.89	15.03
30	11.74	11.74	71.0111	4.9763	2.56714	cra|mCP105318	serine/arginine repetitive matrix 2	0	auto - low probability	0.102373	21	RRSPSVSSPEPTEK	Phospho(S)@8;	0.128865	1940.09	486.03	1939.96	485.997	4	12	10.1.1.2869.3	81.8389	1.47278	18.9589	0.835258	24.2215	1.06739	13.816	41.41	6.32	76.46	8.6	27.97	6	144.83	11.62
89	4.87	4.9	69.2557	4.85437	3.12837	cra|mCP113751	NRAA Best Hit: similar to Ser/Arg-related nuclear matrix protein; plenty-of-prolines-101; serine/arginine repetitive matrix protein 1	0	auto - low probability	0.207608	38	RRTPSPPPRRRSPSPR	Phospho(T)@3	0.176461	2137.34	535.342	2137.16	535.298	4	13	10.1.1.2951.2	87.7972	1.98973	14.8271	1.44895	16.376	1.19351	11.7082	76.33	8.54	104.32	10.15	66.2	8.72	220.95	14.39
316	1.44	1.44	19.7531	6.99589	6.99589	cra|mCP114829	NRAA Best Hit: similar to ING1-like protein; DNA segment, Chr 6, Wayne State University 147, expressed	1	auto	0.136677	27	RSSRGRGR	Phospho(S)@2	0.065105	1154.66	578.335	1154.59	578.302	2	10	10.1.1.2427.3	49.5282	1.08252	10.9022	0.690719	13.5747	0.851606	7.40043	114.38	10.58	287.33	16.58	86.92	10.68	434.23	20.12
30	11.74	11.74	71.0111	4.9763	2.56714	cra|mCP105318	serine/arginine repetitive matrix 2	1	auto	2	99	RSSSELSPEVVEK	Phospho(S)@3	0.0239283	1813.93	605.651	1813.91	605.643	3	14	1.1.1.2534.3	47.5403	0.754651	29.0237	0.293555	53.6727	0.923451	16.7288	14.98	3.87	53.98	7.14	6.94	3.61	88.46	9.06
30	11.74	11.74	71.0111	4.9763	2.56714	cra|mCP105318	serine/arginine repetitive matrix 2	1	auto	0	34	RSSSELSPEVVEK	Phospho(S)@3	0.028506	1813.94	605.652	1813.91	605.643	3	11	1.1.1.2530.2	47.2211	0.894813	26.7724	1.11274	24.7959	1.01325	16.355	18.19	4.24	55.28	7.28	26.94	5.66	99.4	9.64
30	11.74	11.74	71.0111	4.9763	2.56714	cra|mCP105318	serine/arginine repetitive matrix 2	1	auto	1.52288	97	RVPSPTPVPK	Phospho(S)@4	0.0120638	1444.82	482.613	1444.8	482.609	3	13	1.1.1.2495.3	44.6828	0.580332	13.0131	1.16606	9.76887	0.95017	6.66957	72.36	8.6	339.07	17.97	173.16	14.21	571.73	23.15
30	11.74	11.74	71.0111	4.9763	2.56714	cra|mCP105318	serine/arginine repetitive matrix 2	1	auto	0	97	RVPSPTPVPK	Phospho(S)@4	-0.00602132	1444.8	482.607	1444.8	482.609	3	13	22.1.1.2373.2	44.9759	1.14205	8.38602	1.20932	8.24433	1.06215	5.58873	196.6	13.86	468.13	21.26	247.94	17.06	882.37	28.74
30	11.74	11.74	71.0111	4.9763	2.56714	cra|mCP105318	serine/arginine repetitive matrix 2	1	auto	0	96	RVPSPTPVPK	Phospho(S)@4	0.0147189	1444.82	482.614	1444.8	482.609	3	13	1.1.1.2498.2	44.8794	0.96082	13.4778	1.2866	12.0573	0.996761	8.49832	73.05	8.49	206.75	14.11	116.5	11.58	365.71	18.52
30	11.74	11.74	71.0111	4.9763	2.56714	cra|mCP105318	serine/arginine repetitive matrix 2	1	auto	0	96	RVPSPTPVPK	Phospho(S)@4	0.0164097	1444.82	482.614	1444.8	482.609	3	13	22.1.1.2370.3	44.7775	1.32902	5.88841	1.27343	5.97015	0.99558	4.19712	416.53	20.1	852.28	28.76	475.33	23.41	1505.77	37.58
82	5.17	5.17	66.8539	17.4157	15.1685	trm|Q6J1H4	ES protein (Fragment)	1	auto	2	99	SAGDVPVTTSDAFATSGGMAEPGSPKAPVSPDSAQR	Oxidation(M)@19; Phospho(S)@24	0.0112149	3828.79	958.204	3828.78	958.201	4	17	19.1.1.2321.2	47.9212	5.15049	25.0307	6.55399	23.7454	0.486557	30.2774	48.96	6.78	25.85	5.39	74.2	8.43	22.32	4.9
82	5.17	5.17	66.8539	17.4157	15.1685	trm|Q6J1H4	ES protein (Fragment)	1	auto	0	99	SAGDVPVTTSDAFATSGGMAEPGSPKAPVSPDSAQR	Oxidation(M)@19; Phospho(S)@24	0.0344086	3828.81	958.21	3828.78	958.201	4	20	19.1.1.2318.2	47.7037	6.58622	25.1808	8.27337	24.1607	0.517596	31.0521	59.75	7.48	24.67	5.39	89.39	9.22	22.66	5
186	2.11	2.11	28.3916	2.23776	2.23776	spt|Q8K4B0; dbj|BAC57413.1	Metastasis-associated protein MTA1 ; metastasis-associated protein MTA1	1	auto	2	99	SAPVINNGSPTILGKR	Phospho(S)@9	0.00639005	1992.07	665.031	1992.06	665.029	3	20	22.1.1.2427.3	48.9275	1.00707	14.0214	1.15002	13.3811	0.987279	9.01496	68.16	8.19	184.05	13.3	92.7	10.44	322.46	17.38
186	2.11	2.11	28.3916	2.23776	2.23776	spt|Q8K4B0; dbj|BAC57413.1	Metastasis-associated protein MTA1 ; metastasis-associated protein MTA1	1	auto	0	99	SAPVINNGSPTILGKR	Phospho(S)@9	0.00712249	1992.07	665.031	1992.06	665.029	3	18	22.1.1.2424.3	48.71	1.09238	13.726	1.14127	13.5863	1.04058	9.02216	72.54	8.43	180.58	13.19	90.26	10.34	333.46	17.66
186	2.11	2.11	28.3916	2.23776	2.23776	spt|Q8K4B0; dbj|BAC57413.1	Metastasis-associated protein MTA1 ; metastasis-associated protein MTA1	1	auto	0	99	SAPVINNGSPTILGKR	Phospho(S)@9	0.00492516	1992.07	665.03	1992.06	665.029	3	19	22.1.1.2441.3	49.9433	1.11612	19.3315	1.59304	16.8653	0.953522	13.0476	36.82	6	89.71	9.33	62.59	8.31	151.8	11.96
186	2.11	2.11	28.3916	2.23776	2.23776	spt|Q8K4B0; dbj|BAC57413.1	Metastasis-associated protein MTA1 ; metastasis-associated protein MTA1	1	auto	0	99	SAPVINNGSPTILGKR	Phospho(T)@11	-0.00313171	1992.06	665.028	1992.06	665.029	3	15	22.1.1.2444.2	50.135	0.82093	20.6385	0.687688	23.1756	0.926537	12.3349	30.14	5.48	99.84	9.75	30.07	6.32	164.16	12.37
156	2.89	2.89	39.5706	11.6564	7.66871	trm|Q91YP5; cra|mCP15894; cra|mCP100124	ELAV (Embryonic lethal, abnormal vision, Drosophila)-like 1 (Hu antigen R) (Mus musculus 3 days neonate thymus cDNA, RIKEN full-length enriched library, clone:A630073F18 product:ELAV-LIKE PROTEIN 1 (HU- ANTIGEN R) (HUR) (ELAV-LIKE GENERIC PROTEIN) (MELG), full insert sequence) ; ELAV (embryonic lethal, abnormal vision, Drosophila)-like 1 (Hu antigen R) ; ELAV (embryonic lethal, abnormal vision, D…	0	auto - low probability	0	98	SEAEEAITSFNGHKPPGSSEPITVK	Phospho(S)@9	1.28175	3187.77	638.561	3186.49	638.305	5	16	7.1.1.3230.2	106.55	1.21213	29.2862	1.90172	25.0119	1.35144	19.2657	16.43	4	36.86	6	30.7	5.83	88.4	9.11
86	4.98	5.15	27.2333	4.59057	2.97767	trm|Q7TQG4; cra|mCP18726.2	Topoisomerase (DNA) II beta ; NRAA Best Hit: Hypothetical protein K12D12.1 [Caenorhabditis elegans]	0	auto - low probability	0	98	SEDDSAKFDSNEEDTASVFAPSFGLK	Phospho(S)@10	0.0578838	3303.53	826.889	3303.47	826.875	4	16	22.1.1.2822.3	77.9349					1.10463	25.5886	9.22	3	21.9	4.58	6.54	3	42.93	6.33
86	4.98	5.15	27.2333	4.59057	2.97767	trm|Q7TQG4; cra|mCP18726.2	Topoisomerase (DNA) II beta ; NRAA Best Hit: Hypothetical protein K12D12.1 [Caenorhabditis elegans]	1	auto	2	99	SEDDSAKFDSNEEDTASVFAPSFGLK	Phospho(S)@10	-0.0130298	3304.49	827.13	3304.5	827.133	4	17	22.1.1.2823.3	78.0083					1.63241	23.4054	10.26	3.16	23.66	4.8	16.14	4.36	68.54	8
2	25.77	25.77	74.6631	40.4313	40.4313	rf|XP_123260.2	similar to Heterogeneous nuclear ribonucleoprotein A1 (Helix-destabilizing protein) (Single-strand binding protein) (hnRNP core protein A1) (HDP-1) (Topoisomerase-inhibitor suppressed)	0	auto - shared MS/MS	2	99	SESPKEPEQLR	Phospho(S)@3	-0.00400323	1666.81	556.612	1666.82	556.613	3	17	1.1.1.2494.2	44.5811	0.953309	5.65885	1.02714	5.55121	0.955152	3.58208	412.76	20.17	1177.42	33.6	529.66	25.22	1995.74	43.21
1	38.06	38.06	86.758	51.1416	50.2283	rf|NP_056602.1; cra|mCP34075.2	histone 1, H1e ; histone 1, H1e	0	auto - low probability	0	99	SETAPAAPAAPAPAEKTPVKK	Phospho(T)@17	0.00746451	2585.39	647.355	2585.38	647.353	4	16	22.1.1.2373.3	45.0025	0.776715	7.51215	0.819129	7.57796	1.01857	4.31491	225.22	15	788.52	27.4	282.88	19.05	1425.29	36.46
1	38.06	38.06	86.758	51.1416	50.2283	rf|NP_056602.1; cra|mCP34075.2	histone 1, H1e ; histone 1, H1e	0	auto - low probability	0	99	SETAPAAPAAPAPAEKTPVKK	Phospho(T)@17	0.00819695	2585.39	647.355	2585.38	647.353	4	16	22.1.1.2376.3	45.2267	0.748601	10.8748	0.947339	10.0471	0.990186	6.18713	106.83	10.34	388.07	19.24	161.01	14.07	681.91	25.24
1	38.06	38.06	86.758	51.1416	50.2283	rf|NP_056602.1; cra|mCP34075.2	histone 1, H1e ; histone 1, H1e	0	auto - low probability	0	96	SETAPAAPAAPAPAEKTPVKKK	Phospho(T)@17	-0.0532147	2857.53	715.389	2857.58	715.402	4	14	4.1.1.2414.3	44.8875	0.665183	9.86952	0.691987	10.3254	1.22637	5.13576	127.63	11.36	521.77	22.25	158.13	14.87	1135.54	32.5
1	38.06	38.06	86.758	51.1416	50.2283	rf|NP_056602.1; cra|mCP34075.2	histone 1, H1e ; histone 1, H1e	0	auto - low probability	0	24	SETAPAAPAAPAPAEKTPVKKK	Phospho(T)@3	-0.024939	2855.54	714.892	2855.56	714.898	4	14	4.1.1.2411.3	44.6617	0.69761	8.22888	0.736017	8.47743	1.19032	4.39389	184.72	13.64	720.06	26.15	232.11	17.78	1521.01	37.62
64	6.04	34.53	84.0909	50.4545	49.5455	spt|P43277; emb|CAI24891.1; cra|mCP34113	Histone H1.3 (H1 VAR.4) (H1d) ; OTTMUSP00000000521 ; NRAA Best Hit: H1d-Histone	0	auto - low probability	0	99	SETAPAAPAAPAPVEKTPVKK	Phospho(T)@17	0.0231102	2613.44	654.367	2613.41	654.361	4	15	22.1.1.2379.2	45.4192	1.15421	7.41206	1.04246	7.74746	0.895831	5.11356	252.02	15.68	593.77	23.92	271.09	17.94	943.94	29.73
64	6.04	34.53	84.0909	50.4545	49.5455	spt|P43277; emb|CAI24891.1; cra|mCP34113	Histone H1.3 (H1 VAR.4) (H1d) ; OTTMUSP00000000521 ; NRAA Best Hit: H1d-Histone	0	auto - low probability	0	99	SETAPAAPAAPAPVEKTPVKK	Phospho(T)@17	0.0253076	2613.44	654.367	2613.41	654.361	4	16	22.1.1.2382.2	45.6375	0.866203	6.93829	0.871974	7.0496	0.898401	4.27002	269.21	16.34	845.16	28.41	322.76	20	1347.44	35.48
64	6.04	34.53	84.0909	50.4545	49.5455	spt|P43277; emb|CAI24891.1; cra|mCP34113	Histone H1.3 (H1 VAR.4) (H1d) ; OTTMUSP00000000521 ; NRAA Best Hit: H1d-Histone	0	auto - low probability	0	99	SETAPAAPAAPAPVEKTPVKK	Phospho(T)@17	0.0265283	2613.44	654.367	2613.41	654.361	4	16	22.1.1.2385.2	45.855	0.731946	8.97083	0.813371	8.78898	0.890621	5.15029	156.49	12.53	581.4	23.52	207.11	16.16	918.9	29.29
64	6.04	34.53	84.0909	50.4545	49.5455	spt|P43277; emb|CAI24891.1; cra|mCP34113	Histone H1.3 (H1 VAR.4) (H1d) ; OTTMUSP00000000521 ; NRAA Best Hit: H1d-Histone	0	auto - low probability	0	99	SETAPAAPAAPAPVEKTPVKK	Phospho(T)@17	-0.0106192	2613.4	872.142	2613.41	872.145	3	17	22.1.1.2386.2	45.9275	0.907221	12.5667	0.994068	12.2998	1.01617	7.70697	82.92	9.06	248.55	15.43	108.21	11.49	448.21	20.47
64	6.04	34.53	84.0909	50.4545	49.5455	spt|P43277; emb|CAI24891.1; cra|mCP34113	Histone H1.3 (H1 VAR.4) (H1d) ; OTTMUSP00000000521 ; NRAA Best Hit: H1d-Histone	0	auto - low probability	0	79	SETAPAAPAAPAPVEKTPVKK	Phospho(T)@17	0.0218895	2613.44	654.366	2613.41	654.361	4	13	22.1.1.2388.3	46.1	0.599519	16.3348	0.735361	15.3249	0.808065	8.74285	46.09	6.86	209.06	14.07	67.33	9.27	299.79	16.73
64	6.04	34.53	84.0909	50.4545	49.5455	spt|P43277; emb|CAI24891.1; cra|mCP34113	Histone H1.3 (H1 VAR.4) (H1d) ; OTTMUSP00000000521 ; NRAA Best Hit: H1d-Histone	0	auto - low probability	2	99	SETAPAAPAAPAPVEKTPVKKK	Phospho(T)@17	-0.0458701	2885.57	722.399	2885.61	722.41	4	15	3.1.1.2328.3	48.3925	1.23837	16.4124	0.934464	18.8274	1.21342	11.0202	52.42	7.14	115.11	10.54	47.11	7.75	247.87	15.2
64	6.04	34.53	84.0909	50.4545	49.5455	spt|P43277; emb|CAI24891.1; cra|mCP34113	Histone H1.3 (H1 VAR.4) (H1d) ; OTTMUSP00000000521 ; NRAA Best Hit: H1d-Histone	0	auto - low probability	0	99	SETAPAAPAAPAPVEKTPVKKK	Phospho(T)@17	-0.0319899	2885.58	722.402	2885.61	722.41	4	17	4.1.1.2421.2	45.3808	0.696945	10.29	0.918559	9.3982	1.08609	5.58037	118.17	10.91	461.08	20.95	185.49	15.26	888.67	28.79
64	6.04	34.53	84.0909	50.4545	49.5455	spt|P43277; emb|CAI24891.1; cra|mCP34113	Histone H1.3 (H1 VAR.4) (H1d) ; OTTMUSP00000000521 ; NRAA Best Hit: H1d-Histone	0	auto - low probability	0	78	SETAPAAPAAPAPVEKTPVKKK	Phospho(T)@17	-0.0407804	2885.57	722.4	2885.61	722.41	4	13	4.1.1.2424.2	45.605	0.55264	11.1981	1.0026	8.82819	1.04922	5.50539	97.33	10	478.93	21.33	210.3	16.03	891.74	28.86
6	22.2	31.67	67.713	44.3946	44.3946	rf|NP_064418.1; cra|mCP102832	histone 1, H1b ; histone 1, H1b	1	auto	0	99	SETAPAETAAPAPVEKSPAK	Phospho(S)@17	0.0550423	2463.32	616.837	2463.26	616.823	4	16	21.1.1.2458.2	45.4059	1.14849	15.0055	0.884288	17.4807	1.5162	9.47941	61.45	7.75	145.5	11.83	56.35	8.72	391.49	19.08
6	22.2	31.67	67.713	44.3946	44.3946	rf|NP_064418.1; cra|mCP102832	histone 1, H1b ; histone 1, H1b	1	auto	0	99	SETAPAETAAPAPVEKSPAK	Phospho(S)@17	0.0323349	2463.29	616.831	2463.26	616.823	4	18	21.1.1.2461.3	45.65	1.28846	18.893	1.91909	16.5868	1.71958	12.3171	40.16	6.24	84.76	9.11	71.24	9	258.65	15.56
6	22.2	31.67	67.713	44.3946	44.3946	rf|NP_064418.1; cra|mCP102832	histone 1, H1b ; histone 1, H1b	0	auto - low probability	2	99	SETAPAETAAPAPVEKSPAKK	Phospho(S)@17	0.0214098	2633.39	659.355	2633.37	659.349	4	15	22.1.1.2375.3	45.1534	1.14472	7.85412	1.33783	7.31622	0.694968	5.70282	224.27	14.8	532.77	22.69	312.16	18.57	657.06	24.92
6	22.2	31.67	67.713	44.3946	44.3946	rf|NP_064418.1; cra|mCP102832	histone 1, H1b ; histone 1, H1b	0	auto - low probability	0	78	SETAPAETAAPAPVEKSPAKK	Phospho(S)@17	0.0260486	2633.39	659.356	2633.37	659.349	4	13	22.1.1.2378.3	45.3734	1.32686	10.4232	1.45412	9.9532	0.779372	7.79319	132.99	11.36	272.56	16.28	173.58	13.82	376.97	18.87
6	22.2	31.67	67.713	44.3946	44.3946	rf|NP_064418.1; cra|mCP102832	histone 1, H1b ; histone 1, H1b	0	auto - low probability	0	33	SETAPAETAAPAPVEKSPAKK	Phospho(S)@17	0.0358145	2633.4	659.358	2633.37	659.349	4	12	22.1.1.2371.3	44.8525	1.58084	4.50577	1.50792	4.49489	0.701808	3.6605	754.62	26.96	1298.1	35.64	857.28	30.51	1616.69	39.14
6	22.2	31.67	67.713	44.3946	44.3946	rf|NP_064418.1; cra|mCP102832	histone 1, H1b ; histone 1, H1b	0	auto - low probability	0	32	SETAPAETAAPAPVEKSPAKK	Phospho(S)@17	0.0294667	2633.4	659.357	2633.37	659.349	4	12	22.1.1.2372.3	44.9275	1.44854	5.84745	1.51944	5.66375	0.774454	4.5158	434.54	20.49	815.77	28.21	542.86	24.35	1121.15	32.56
6	22.2	31.67	67.713	44.3946	44.3946	rf|NP_064418.1; cra|mCP102832	histone 1, H1b ; histone 1, H1b	0	auto - low probability	2	99	SETAPAETAAPAPVEKSPAKKK	Phospho(S)@17	0.0103992	2905.58	727.401	2905.56	727.398	4	17	4.1.1.2411.2	44.635	1.80834	3.83833	1.62916	3.92379	1.03494	3.01494	1095.85	32.42	1647.93	40.3	1175.82	36.08	3026.6	53.37
6	22.2	31.67	67.713	44.3946	44.3946	rf|NP_064418.1; cra|mCP102832	histone 1, H1b ; histone 1, H1b	0	auto - low probability	0	99	SETAPAETAAPAPVEKSPAKKK	Phospho(S)@17	0.156822	2905.72	969.581	2905.56	969.529	3	19	4.1.1.2410.2	44.56	1.5762	8.97518	1.32561	9.51713	1.09582	6.67125	189.93	13.53	327.68	17.89	190.24	14.83	637.22	24.43
6	22.2	31.67	67.713	44.3946	44.3946	rf|NP_064418.1; cra|mCP102832	histone 1, H1b ; histone 1, H1b	0	auto - low probability	0	99	SETAPAETAAPAPVEKSPAKKK	Phospho(S)@17	0.0235849	2905.59	727.404	2905.56	727.398	4	15	4.1.1.2412.2	44.7108	1.8814	3.43717	1.81944	3.42577	1.06408	2.72169	1390.54	36.5	2009.88	44.6	1601.57	41.8	3795.29	59.81
6	22.2	31.67	67.713	44.3946	44.3946	rf|NP_064418.1; cra|mCP102832	histone 1, H1b ; histone 1, H1b	0	auto - low probability	0	96	SETAPAETAAPAPVEKSPAKKK	Phospho(S)@17	-0.0196348	2905.55	727.394	2905.56	727.398	4	14	4.1.1.2422.3	45.4816	1.52221	8.39239	1.34602	8.75205	1.11398	6.15017	214.57	14.39	383.32	19.34	225.97	16.16	757.77	26.65
6	22.2	31.67	67.713	44.3946	44.3946	rf|NP_064418.1; cra|mCP102832	histone 1, H1b ; histone 1, H1b	0	auto - low probability	0	34	SETAPAETAAPAPVEKSPAKKK	Phospho(S)@17	-0.0167046	2905.55	727.394	2905.56	727.398	4	12	4.1.1.2419.2	45.2325	1.48338	6.46391	1.31601	6.72701	1.04411	4.74749	358.31	18.6	656.86	25.3	378.59	20.88	1217.08	33.78
6	22.2	31.67	67.713	44.3946	44.3946	rf|NP_064418.1; cra|mCP102832	histone 1, H1b ; histone 1, H1b	0	auto - low probability	0	98	SETAPAETAAPAPVEKSPAKKK	Phospho(T)@3	0.234728	2903.78	968.935	2903.55	968.857	3	17	4.1.1.2413.3	44.8125	1.60441	10.4849	1.54968	10.5994	1.32709	7.61371	140.2	11.62	237.63	15.26	161.28	13.6	559.63	22.89
80	5.33	5.33	41.9672	15.7377	8.85246	trm|Q9CX86	Mus musculus 12 days embryo head cDNA, RIKEN full-length enriched library, clone:3010025E17 product:HETEROGENEOUS NUCLEAR RIBONUCLEOPROTEIN A0 (HNRNP A0) homolog	0	auto - no iTRAQ	0.229148	41	SGGGGGGGGSWGGR	Phospho(S)@10	-0.157964	1184.28	593.146	1184.44	593.225	2	11	7.1.1.3021.3	91.2503	1.36298	25.3102	1.29711	25.5461	0.81846	18.8976	22.71	4.69	45.31	6.63	25.74	5.39	65.81	7.87
30	11.74	11.74	71.0111	4.9763	2.56714	cra|mCP105318	serine/arginine repetitive matrix 2	0	auto - low probability	0.107905	22	SGRSRSRTPARRGRSR	Phospho(T)@8	0.104658	1938.09	485.531	1937.99	485.504	4	13	9.1.1.2644.2	66.54	0.850284	11.7403	0.881347	11.8767	1.04474	6.97681	93.65	9.64	299.51	16.91	115.61	12.08	555.29	22.76
2	25.77	25.77	74.6631	40.4313	40.4313	rf|XP_123260.2	similar to Heterogeneous nuclear ribonucleoprotein A1 (Helix-destabilizing protein) (Single-strand binding protein) (hnRNP core protein A1) (HDP-1) (Topoisomerase-inhibitor suppressed)	0	auto - low probability	1.39794	96	SGSGNFGGGRGGGFGGNDNFGRGGNFSGRGGFGGSR	Phospho(S)@27	2.14785	3552.64	711.535	3550.49	711.105	5	15	7.1.1.2969.2	87.4103	0.722736	15.4334	0.856108	14.7528	0.991267	8.64092	52.78	7.28	198.59	13.75	74.46	9.7	349.34	18.06
121	4	19.53	74.6631	45.5526	45.5526	cra|mCP94553	NRAA Best Hit: hnRNP like protein [Caenorhabditis elegans]	0	auto - low probability	0	96	SGSGNFGGGRGGGFGGNDNFGRGGNFSGRGGFGGSR	Phospho(S)@27	2.14785	3552.64	711.535	3550.49	711.105	5	15	7.1.1.2969.2	87.4103	0.722736	15.4334	0.856108	14.7528	0.991267	8.64092	52.78	7.28	198.59	13.75	74.46	9.7	349.34	18.06
2	25.77	25.77	74.6631	40.4313	40.4313	rf|XP_123260.2	similar to Heterogeneous nuclear ribonucleoprotein A1 (Helix-destabilizing protein) (Single-strand binding protein) (hnRNP core protein A1) (HDP-1) (Topoisomerase-inhibitor suppressed)	0	auto - low probability	0	28	SGSGNFGGGRGGGFGGNDNFGRGGNFSGRGGFGGSR	Phospho(S)@27	2.15836	3551.67	711.34	3549.51	710.909	5	13	7.1.1.3074.2	95.1103	1.01427	17.2897	0.853717	18.9045	0.904541	11.3232	44.78	6.63	120.06	10.72	44.89	7.48	192.72	13.42
121	4	19.53	74.6631	45.5526	45.5526	cra|mCP94553	NRAA Best Hit: hnRNP like protein [Caenorhabditis elegans]	0	auto - low probability	0	28	SGSGNFGGGRGGGFGGNDNFGRGGNFSGRGGFGGSR	Phospho(S)@27	2.15836	3551.67	711.34	3549.51	710.909	5	13	7.1.1.3074.2	95.1103	1.01427	17.2897	0.853717	18.9045	0.904541	11.3232	44.78	6.63	120.06	10.72	44.89	7.48	192.72	13.42
2	25.77	25.77	74.6631	40.4313	40.4313	rf|XP_123260.2	similar to Heterogeneous nuclear ribonucleoprotein A1 (Helix-destabilizing protein) (Single-strand binding protein) (hnRNP core protein A1) (HDP-1) (Topoisomerase-inhibitor suppressed)	0	auto - low probability	0	88	SGSGNFGGGRGGGFGGNDNFGRGGNFSGRGGFGGSR	Phospho(S)@27	3.11356	3552.62	711.531	3549.51	710.909	5	15	7.1.1.2949.3	85.9703	0.891113	13.6759	0.807903	14.5259	0.822133	8.66032	69.7	8.31	212.7	14.25	75.26	9.7	310.32	17.03
121	4	19.53	74.6631	45.5526	45.5526	cra|mCP94553	NRAA Best Hit: hnRNP like protein [Caenorhabditis elegans]	0	auto - low probability	0	88	SGSGNFGGGRGGGFGGNDNFGRGGNFSGRGGFGGSR	Phospho(S)@27	3.11356	3552.62	711.531	3549.51	710.909	5	15	7.1.1.2949.3	85.9703	0.891113	13.6759	0.807903	14.5259	0.822133	8.66032	69.7	8.31	212.7	14.25	75.26	9.7	310.32	17.03
328	1.35	1.35	20.3247	0.844156	0.844156	trm|Q6XZL8; cra|mCP97124; cra|mCP54870.1; cra|mCP113906	Histone H3 methyltransferase DOT1 variant a ; NRAA Best Hit: similar to histone methyltransferase DOT1L ; NRAA Best Hit: similar to histone methyltransferase DOT1L ; NRAA Best Hit: similar to histone methyltransferase DOT1L	0	auto - low probability	1.30103	95	SGVATVKKPSPSK	Phospho(S)@12	0.181195	1957.29	490.33	1957.11	490.285	4	15	14.1.1.2367.2	51.7365	1.92255	8.47501	1.14225	10.099	0.913501	6.92688	229.82	14.83	325.07	17.86	162.62	13.78	526.97	22.23
58	6.11	6.11	47.6554	3.92585	1.19956	rf|NP_722482.1; cra|mCP110613	Bcl-2-associated transcription factor ; NRAA Best Hit: similar to Bcl-2-associated transcription factor	1	auto	0.721246	81	SIFREESPLRIK	Phospho(S)@7	0.0258259	1842.03	615.016	1842	615.008	3	12	3.1.1.2689.2	74.7175	1.65768	22.8013	2.27545	20.3537	1.03257	17.4685	30.15	5.39	49.46	7	49.29	7.21	90.63	9.28
58	6.11	6.11	47.6554	3.92585	1.19956	rf|NP_722482.1; cra|mCP110613	Bcl-2-associated transcription factor ; NRAA Best Hit: similar to Bcl-2-associated transcription factor	1	auto	0	80	SIFREESPLRIK	Phospho(S)@7	0.0347984	1842.04	615.019	1842	615.008	3	12	3.1.1.2680.2	74.0591	1.50331	20.6543	1.23465	21.9244	0.78003	16.1028	35.22	5.83	63.71	7.87	34.45	6.24	88.19	9.11
58	6.11	6.11	47.6554	3.92585	1.19956	rf|NP_722482.1; cra|mCP110613	Bcl-2-associated transcription factor ; NRAA Best Hit: similar to Bcl-2-associated transcription factor	1	auto	0	45	SIFREESPLRIK	Phospho(S)@7	0.0291219	1842.03	615.017	1842	615.008	3	11	3.1.1.2671.3	73.4275	1.09839	25.2207	0.897762	27.4496	0.711889	17.9036	21.46	4.58	53.13	7.14	20.89	5	67.12	7.94
58	6.11	6.11	47.6554	3.92585	1.19956	rf|NP_722482.1; cra|mCP110613	Bcl-2-associated transcription factor ; NRAA Best Hit: similar to Bcl-2-associated transcription factor	1	auto	0	43	SIFREESPLRIK	Phospho(S)@7	0.00769784	1842.01	615.01	1842	615.008	3	11	3.1.1.2677.2	73.8408	1.47577	21.541	0.530775	34.9251	0.932384	16.0605	32.1	5.57	59.15	7.55	13.75	4.47	97.87	9.54
2	25.77	25.77	74.6631	40.4313	40.4313	rf|XP_123260.2	similar to Heterogeneous nuclear ribonucleoprotein A1 (Helix-destabilizing protein) (Single-strand binding protein) (hnRNP core protein A1) (HDP-1) (Topoisomerase-inhibitor suppressed)	0	auto - low probability	0	99	SKSESPKEPEQLR	Phospho(S)@5	0.00510034	1923.96	642.327	1923.95	642.326	3	17	22.1.1.2368.2	44.6	1.01563	4.67922	1.02984	4.67276	0.843345	3.10977	612.7	24.54	1640.52	39.69	739.93	29.58	2455.2	47.97
2	25.77	25.77	74.6631	40.4313	40.4313	rf|XP_123260.2	similar to Heterogeneous nuclear ribonucleoprotein A1 (Helix-destabilizing protein) (Single-strand binding protein) (hnRNP core protein A1) (HDP-1) (Topoisomerase-inhibitor suppressed)	0	auto - low probability	0	99	SKSESPKEPEQLR	Phospho(S)@5	0.00217057	1923.96	642.326	1923.95	642.326	3	18	22.1.1.2371.2	44.8259	0.916234	7.25684	1.05744	6.90394	0.915634	4.5583	248.9	15.68	738.73	26.61	342.12	20.15	1200.35	33.53
326	1.4	1.4	18.6441	9.32203	9.32203	spt|O35623; cra|mCP11515.1	BET1 homolog (Golgi vesicular membrane trafficking protein p18) (mBET1) ; blocked early in transport 1 homolog (S. cerevisiae)	1	auto	1.39794	96	SLSIEIGHEVK	Phospho(S)@3	0.0469436	1578.87	527.298	1578.83	527.283	3	13	22.1.1.2533.2	56.6225	0.328868	38.3473	0.718549	27.8119	1.12262	14.3983	8.22	3	67.97	8	21.39	5.39	135.41	11.23
326	1.4	1.4	18.6441	9.32203	9.32203	spt|O35623; cra|mCP11515.1	BET1 homolog (Golgi vesicular membrane trafficking protein p18) (mBET1) ; blocked early in transport 1 homolog (S. cerevisiae)	1	auto	0	83	SLSIEIGHEVK	Phospho(S)@3	0.0198432	1578.85	527.289	1578.83	527.283	3	12	22.1.1.2530.2	56.4025	0.232108	45.5005	0.46294	34.7592	0.963468	14.4748	6.02	2.65	70.53	8.12	14.3	4.69	120.59	10.58
326	1.4	1.4	18.6441	9.32203	9.32203	spt|O35623; cra|mCP11515.1	BET1 homolog (Golgi vesicular membrane trafficking protein p18) (mBET1) ; blocked early in transport 1 homolog (S. cerevisiae)	1	auto	0	82	SLSIEIGHEVK	Phospho(S)@3	0.0138005	1578.84	527.287	1578.83	527.283	3	12	22.1.1.2524.2	55.9625	0.740418	33.9071			1.13303	18.6557	10.97	3.32	40.29	6.16	2.69	2.83	81.01	8.66
326	1.4	1.4	18.6441	9.32203	9.32203	spt|O35623; cra|mCP11515.1	BET1 homolog (Golgi vesicular membrane trafficking protein p18) (mBET1) ; blocked early in transport 1 homolog (S. cerevisiae)	1	auto	0	82	SLSIEIGHEVK	Phospho(S)@3	0.0169134	1578.84	527.288	1578.83	527.283	3	12	22.1.1.2527.2	56.1825					1.08108	17.7289	3.34	2	45.02	6.48	5.43	3.32	86.37	8.94
326	1.4	1.4	18.6441	9.32203	9.32203	spt|O35623; cra|mCP11515.1	BET1 homolog (Golgi vesicular membrane trafficking protein p18) (mBET1) ; blocked early in transport 1 homolog (S. cerevisiae)	1	auto	0	39	SLSIEIGHEVK	Phospho(S)@3	0.0253365	1578.85	527.291	1578.83	527.283	3	11	22.1.1.2521.3	55.7692					0.936768	19.3445	4.53	2.24	39.72	6.08	0.14	2.24	66.03	7.81
62	6.07	6.07	41.2556	3.13901	3.13901	rf|NP_075679.1	apoptotic chromatin condensation inducer 1	1	auto	2	99	SLSPLSGTTDTKAESPAGR	Phospho(S)@3	0.00790433	2242.12	748.38	2242.11	748.377	3	20	21.1.1.2530.2	50.6542	0.623646	27.1334	0.620669	28.1285	0.686638	15.3231	16.73	4.12	72.95	8.31	19.83	5.1	88.89	9.11
62	6.07	6.07	41.2556	3.13901	3.13901	rf|NP_075679.1	apoptotic chromatin condensation inducer 1	1	auto	0	99	SLSPLSGTTDTKAESPAGR	Phospho(S)@3	0.0117499	2242.12	748.381	2242.11	748.377	3	16	21.1.1.2521.3	50.0217	1.20802	22.4979	0.81745	26.739	0.860433	15.881	27.72	5.2	62.4	7.75	22.34	5.29	95.28	9.43
62	6.07	6.07	41.2556	3.13901	3.13901	rf|NP_075679.1	apoptotic chromatin condensation inducer 1	1	auto	0	99	SLSPLSGTTDTKAESPAGR	Phospho(S)@3	-0.0050975	2242.1	748.375	2242.11	748.377	3	17	21.1.1.2525.3	50.3142	1.93284	23.3987	1.35402	26.4756	1.38623	17.8935	30.3	5.39	42.63	6.48	25.28	5.48	104.87	9.9
62	6.07	6.07	41.2556	3.13901	3.13901	rf|NP_075679.1	apoptotic chromatin condensation inducer 1	1	auto	0	99	SLSPLSGTTDTKAESPAGR	Phospho(S)@3	-0.00619624	2242.1	748.375	2242.11	748.377	3	16	21.1.1.2533.3	50.9	0.777084	26.5457	0.787532	26.8819	0.745178	16.2223	18.02	4.24	63.06	7.75	21.75	5.2	83.39	8.83
62	6.07	6.07	41.2556	3.13901	3.13901	rf|NP_075679.1	apoptotic chromatin condensation inducer 1	1	auto	0	99	SLSPLSGTTDTKAESPAGR	Phospho(S)@3	0.0108343	2242.12	748.38	2242.11	748.377	3	15	21.1.1.2536.2	51.0934	0.833593	23.0857	0.754721	24.6414	0.803723	14.2902	24.14	4.9	78.75	8.66	26.03	5.74	112.32	10.25
62	6.07	6.07	41.2556	3.13901	3.13901	rf|NP_075679.1	apoptotic chromatin condensation inducer 1	1	auto	0	99	SLSPLSGTTDTKAESPAGR	Phospho(S)@3	-0.0206631	2242.09	748.37	2242.11	748.377	3	18	21.1.1.2541.3	51.4867	1.46178	24.4944	1.24121	26.505	1.56955	16.8294	24.84	4.9	46.21	6.71	25.12	5.57	128.71	10.95
62	6.07	6.07	41.2556	3.13901	3.13901	rf|NP_075679.1	apoptotic chromatin condensation inducer 1	1	auto	0	99	SLSPLSGTTDTKAESPAGR	Phospho(S)@3	0.0108343	2242.12	748.38	2242.11	748.377	3	17	21.1.1.2544.3	51.7067	0.828089	24.0919	0.560137	30.3009	0.858062	14.6656	22.12	4.69	72.64	8.31	17.82	5	110.61	10.15
94	4.57	4.57	35.4545	7.72727	2.87879	spt|P16381; cra|mCP32430.1	Putative ATP-dependent RNA helicase PL10 ; DNA segment, Chr 1, Pasteur Institute 1	0	auto - low probability	0.537602	71	SRFSGGFGARDYRQSSGASSSSFSSGRASNSR	Phospho(S)@4	0.0557659	3552.62	711.531	3552.56	711.52	5	15	7.1.1.3142.3	100.124	0.885344	21.8605	0.883813	22.2319	0.893011	13.5826	27.26	5.2	83.73	8.94	32.41	6.32	132.69	11.14
32	11.06	11.06	55.3514	6.7027	5.2973	cra|mCP58089.1	thyroid hormone receptor associated protein 3	0	auto - low probability	0.124939	25	SRSASRSRSRSFSK	Phospho(S)@1	1.15153	1968.15	493.044	1966.99	492.756	4	13	7.1.1.2651.2	64.1087	0.911068	12.5627	0.649406	15.4336	1.13316	7.56198	82.94	9.06	247.56	15.36	70.41	9.95	497.82	21.52
105	4.1	4.1	40.1679	3.47722	3.47722	cra|mCP20380.1	tripartite motif protein 28	1	auto	0	99	SRSGEGEVSGLLR	Phospho(S)@1	0.00190013	1569.77	524.262	1569.76	524.262	3	16	21.1.1.2678.3	61.5225	0.672296	37.3544			0.672801	21.8495	8.91	3	36.04	5.83	5.67	3	43.03	6.32
105	4.1	4.1	40.1679	3.47722	3.47722	cra|mCP20380.1	tripartite motif protein 28	1	auto	0	77	SRSGEGEVSGLLR	Phospho(S)@1	0.0346794	1569.8	524.273	1569.76	524.262	3	12	21.1.1.2721.3	64.66	1.01116	31.8283	0.728371	36.8007	0.591382	22.8002	13.23	3.61	35.58	5.83	11.35	3.74	37.34	5.92
105	4.1	4.1	40.1679	3.47722	3.47722	cra|mCP20380.1	tripartite motif protein 28	1	auto	2	99	SRSGEGEVSGLLR	Phospho(S)@3	-0.00707296	1569.76	524.259	1569.76	524.262	3	16	21.1.1.2703.2	63.32			1.38942	27.8391	0.752238	21.5562	5.69	2.45	35.71	5.83	21.73	4.9	47.67	6.71
105	4.1	4.1	40.1679	3.47722	3.47722	cra|mCP20380.1	tripartite motif protein 28	1	auto	0	99	SRSGEGEVSGLLR	Phospho(S)@3	0.0169163	1569.78	524.267	1569.76	524.262	3	15	21.1.1.2660.3	60.2092	0.505116	37.361	0.521841	37.7837	0.450517	21.2694	8.68	3	46.73	6.63	10.68	3.74	37.36	5.92
105	4.1	4.1	40.1679	3.47722	3.47722	cra|mCP20380.1	tripartite motif protein 28	1	auto	0	99	SRSGEGEVSGLLR	Phospho(S)@3	0.016367	1569.78	524.267	1569.76	524.262	3	14	21.1.1.2670.3	60.9383	0.731572	35.493			0.769235	20.9534	9.97	3.16	37.06	5.92	5.28	3	50.59	6.86
105	4.1	4.1	40.1679	3.47722	3.47722	cra|mCP20380.1	tripartite motif protein 28	1	auto	0	99	SRSGEGEVSGLLR	Phospho(S)@3	0.00647824	1569.77	524.264	1569.76	524.262	3	15	21.1.1.2675.3	61.3042	0.697243	32.341	0.551056	37.3239	0.609083	19.7421	11.92	3.46	46.49	6.63	11.22	3.87	50.25	6.86
105	4.1	4.1	40.1679	3.47722	3.47722	cra|mCP20380.1	tripartite motif protein 28	1	auto	0	99	SRSGEGEVSGLLR	Phospho(S)@3	0.0108732	1569.77	524.265	1569.76	524.262	3	18	21.1.1.2681.2	61.7142	0.89319	30.3414	0.702757	33.6507	0.430648	22.5308	14.14	3.74	43.05	6.4	13.25	4	32.9	5.57
105	4.1	4.1	40.1679	3.47722	3.47722	cra|mCP20380.1	tripartite motif protein 28	1	auto	0	99	SRSGEGEVSGLLR	Phospho(S)@3	0.0169163	1569.78	524.267	1569.76	524.262	3	16	21.1.1.2687.3	62.1783	1.57353	27.794			0.778295	21.9562	19.72	4.36	34.08	5.74	11.01	3.74	47.07	6.63
105	4.1	4.1	40.1679	3.47722	3.47722	cra|mCP20380.1	tripartite motif protein 28	1	auto	0	99	SRSGEGEVSGLLR	Phospho(S)@3	0.00757699	1569.77	524.264	1569.76	524.262	3	16	21.1.1.2694.3	62.6892	1.56828	27.1069	1.10357	30.5195	0.732811	21.7141	20.75	4.47	35.98	5.92	17.39	4.47	46.79	6.63
105	4.1	4.1	40.1679	3.47722	3.47722	cra|mCP20380.1	tripartite motif protein 28	1	auto	0	99	SRSGEGEVSGLLR	Phospho(S)@3	0.0158176	1569.78	524.267	1569.76	524.262	3	14	21.1.1.2700.2	63.1008					0.938491	28.5983	15.73	3.87	19.1	4.36	13.67	3.87	31.81	5.48
105	4.1	4.1	40.1679	3.47722	3.47722	cra|mCP20380.1	tripartite motif protein 28	1	auto	0	99	SRSGEGEVSGLLR	Phospho(S)@3	0.0116057	1569.78	524.266	1569.76	524.262	3	14	21.1.1.2706.2	63.5392	0.316949	47.1372	0.745148	31.8961	0.682572	19.1374	5.45	2.45	46.76	6.63	15.26	4.36	56.64	7.28
105	4.1	4.1	40.1679	3.47722	3.47722	cra|mCP20380.1	tripartite motif protein 28	1	auto	0	97	SRSGEGEVSGLLR	Phospho(S)@3	0.0306507	1569.79	524.272	1569.76	524.262	3	13	21.1.1.2713.3	64.0758	0.941059	34.4304	1.30039	30.3614	0.968387	21.6429	11.15	3.32	32.22	5.57	18.35	4.58	55.37	7.21
105	4.1	4.1	40.1679	3.47722	3.47722	cra|mCP20380.1	tripartite motif protein 28	1	auto	0	85	SRSGEGEVSGLLR	Phospho(S)@3	0.00940823	1569.77	524.265	1569.76	524.262	3	12	21.1.1.2684.3	61.96	1.21865	32.5361	1.71382	28.4183	0.778204	23.6255	13.35	3.61	29.79	5.39	22.36	4.9	41.14	6.25
105	4.1	4.1	40.1679	3.47722	3.47722	cra|mCP20380.1	tripartite motif protein 28	1	auto	0	85	SRSGEGEVSGLLR	Phospho(S)@3	0.00830949	1569.77	524.264	1569.76	524.262	3	12	21.1.1.2709.2	63.7575	0.949185	31.6654	0.636131	38.9408	0.798999	20.6606	13.18	3.61	37.76	6	10.52	3.74	53.54	7.07
105	4.1	4.1	40.1679	3.47722	3.47722	cra|mCP20380.1	tripartite motif protein 28	1	auto	0	78	SRSGEGEVSGLLR	Phospho(S)@3	0.0136201	1569.78	524.266	1569.76	524.262	3	12	21.1.1.2691.2	62.4433	0.762973	32.485	1.38322	25.3133	0.539133	21.3822	12	3.46	42.77	6.4	25.91	5.29	40.92	6.25
105	4.1	4.1	40.1679	3.47722	3.47722	cra|mCP20380.1	tripartite motif protein 28	1	auto	0	36	SRSGEGEVSGLLR	Phospho(S)@3	0.0123382	1569.78	524.266	1569.76	524.262	3	11	21.1.1.2697.2	62.8817	1.19231	29.1568	0.860276	33.3058	0.689601	21.4841	16.42	4	37.45	6	14.11	4.12	45.83	6.56
105	4.1	4.1	40.1679	3.47722	3.47722	cra|mCP20380.1	tripartite motif protein 28	1	auto	0	33	SRSGEGEVSGLLR	Phospho(S)@3	0.0333975	1569.8	524.273	1569.76	524.262	3	11	21.1.1.2712.3	64.0033	0.716285	32.3908	0.689573	33.3936	0.556422	20.4699	11.94	3.46	45.33	6.56	13.69	4.12	44.76	6.48
105	4.1	4.1	40.1679	3.47722	3.47722	cra|mCP20380.1	tripartite motif protein 28	1	auto	0	86	SRSGEGEVSGLLR	Phospho(S)@9	0.00519637	1569.77	524.264	1569.76	524.262	3	12	21.1.1.2667.2	60.6925	0.963125	32.9478	1.06828	31.8255	0.892043	21.2273	12.18	3.46	34.39	5.74	16.09	4.36	54.44	7.14
89	4.87	4.9	69.2557	4.85437	3.12837	cra|mCP113751	NRAA Best Hit: similar to Ser/Arg-related nuclear matrix protein; plenty-of-prolines-101; serine/arginine repetitive matrix protein 1	0	auto - no iTRAQ	0.387216	59	SSASLSGSSSSSSSSR	Phospho(S)@15	0.30171	1539.91	514.309	1539.6	514.209	3	12	17.1.1.2077.3	44.3834	1.37523	6.53565	1.35517	6.51782	0.893806	4.81236	341.75	18.19	675.77	25.63	401.08	21.26	1071.87	31.75
320	1.4	5.52	72.6496	12.2507	12.2507	cra|mCP102569	RIKEN cDNA 2610510D13 gene	1	auto	1.39794	96	SSGSPYGGGSGGYGSRR	Phospho(S)@2; Phospho(S)@15	0.164374	1891.9	631.641	1891.74	631.586	3	13	13.1.1.2876.3	84.3951	0.583944	23.3514	0.568972	25.1479	0.936204	11.9855	22.5	4.8	104.78	9.95	26.11	6.08	174.08	12.73
173	2.27	2.27	20.2036	0.803859	0.803859	trm|Q6ZQH2; trm|Q6NS46; rf|NP_035183.2	MKIAA0185 protein (Fragment) ; Programmed cell death protein 11 ; programmed cell death protein 11	0	auto - low probability	0.221849	40	SSQQVVEQDNLFDVSTEEGPIK	Phospho(S)@2; Phospho(T)@16	-0.682926	2897.59	580.525	2898.27	580.661	5	13	10.1.1.2481.3	53.4798	1.291	11.046	1.30154	11.1494	1.40598	7.37399	117.39	10.68	247.27	15.49	140.95	13	616.95	24
173	2.27	2.27	20.2036	0.803859	0.803859	trm|Q6ZQH2; trm|Q6NS46; rf|NP_035183.2	MKIAA0185 protein (Fragment) ; Programmed cell death protein 11 ; programmed cell death protein 11	0	auto - shared MS/MS	0	37	SSQQVVEQDNLFDVSTEEGPIK	Phospho(S)@2; Phospho(T)@16	0.308848	2896.61	580.33	2896.3	580.268	5	12	10.1.1.2453.2	51.404	1.31525	10.2115	1.23733	10.5676	1.3205	6.92266	138.1	11.58	285.53	16.64	154.73	13.64	669.1	25
9	21.89	21.89	53.0303	30.303	30.303	spt|P10126; gb|AAH04005.1; gb|AAA50406.1; cra|mCP11749.1	Elongation factor 1-alpha 1 (EF-1-alpha-1) (Elongation factor 1 A-1) (eEF1A-1) (Elongation factor Tu) (EF-Tu) ; Eukaryotic translation elongation factor 1 alpha 1 ; elongation factor Tu ; NRAA Best Hit: Elongation factor protein 3 [Caenorhabditis elegans]	0	auto - low probability	0	99	SVEMHHEALSEALPGDNVGFNVK	Phospho(S)@10	0.12325	2965.4	742.356	2965.27	742.326	4	18	23.1.1.1855.2	67.008	0.873327	22.6861	0.817603	24.5252	1.358	13.0681	25.22	5	78.53	8.66	28.12	6.16	189.25	13.27
9	21.89	21.89	53.0303	30.303	30.303	spt|P10126; gb|AAH04005.1; gb|AAA50406.1; cra|mCP11749.1	Elongation factor 1-alpha 1 (EF-1-alpha-1) (Elongation factor 1 A-1) (eEF1A-1) (Elongation factor Tu) (EF-Tu) ; Eukaryotic translation elongation factor 1 alpha 1 ; elongation factor Tu ; NRAA Best Hit: Elongation factor protein 3 [Caenorhabditis elegans]	0	auto - low probability	0	99	SVEMHHEALSEALPGDNVGFNVK	Phospho(S)@10	0.11324	2965.39	742.354	2965.27	742.326	4	18	23.1.1.1862.3	67.5455	0.657608	33.8503	1.32223	25.6164	1.06947	17.9667	10.87	3.32	44.95	6.56	26.03	5.48	85.31	8.94
9	21.89	21.89	53.0303	30.303	30.303	spt|P10126; gb|AAH04005.1; gb|AAA50406.1; cra|mCP11749.1	Elongation factor 1-alpha 1 (EF-1-alpha-1) (Elongation factor 1 A-1) (eEF1A-1) (Elongation factor Tu) (EF-Tu) ; Eukaryotic translation elongation factor 1 alpha 1 ; elongation factor Tu ; NRAA Best Hit: Elongation factor protein 3 [Caenorhabditis elegans]	0	auto - low probability	0	97	SVEMHHEALSEALPGDNVGFNVK	Phospho(S)@10	0.0988357	2965.37	742.35	2965.27	742.326	4	16	23.1.1.1830.2	65.178	0.703055	13.2392	1.01719	11.6812	1.2952	7.00934	71.55	8.49	276.75	16.25	123.29	12.45	636.1	24.35
9	21.89	21.89	53.0303	30.303	30.303	spt|P10126; gb|AAH04005.1; gb|AAA50406.1; cra|mCP11749.1	Elongation factor 1-alpha 1 (EF-1-alpha-1) (Elongation factor 1 A-1) (eEF1A-1) (Elongation factor Tu) (EF-Tu) ; Eukaryotic translation elongation factor 1 alpha 1 ; elongation factor Tu ; NRAA Best Hit: Elongation factor protein 3 [Caenorhabditis elegans]	0	auto - low probability	0	80	SVEMHHEALSEALPGDNVGFNVK	Phospho(S)@10	0.114461	2965.39	742.354	2965.27	742.326	4	15	23.1.1.1843.3	66.1546	0.602656	16.4992	0.716474	16.2575	1.27702	8.16474	45.13	6.78	203.64	13.89	63.9	9.43	461.49	20.71
9	21.89	21.89	53.0303	30.303	30.303	spt|P10126; gb|AAH04005.1; gb|AAA50406.1; cra|mCP11749.1	Elongation factor 1-alpha 1 (EF-1-alpha-1) (Elongation factor 1 A-1) (eEF1A-1) (Elongation factor Tu) (EF-Tu) ; Eukaryotic translation elongation factor 1 alpha 1 ; elongation factor Tu ; NRAA Best Hit: Elongation factor protein 3 [Caenorhabditis elegans]	0	auto - low probability	0	33	SVEMHHEALSEALPGDNVGFNVK	Phospho(S)@10	0.118367	2965.39	742.355	2965.27	742.326	4	14	23.1.1.1806.3	63.4522	1.03573	15.7919	0.889936	17.3307	1.18159	9.94803	54	7.28	141.78	11.66	55.26	8.43	297.29	16.64
9	21.89	21.89	53.0303	30.303	30.303	spt|P10126; gb|AAH04005.1; gb|AAA50406.1; cra|mCP11749.1	Elongation factor 1-alpha 1 (EF-1-alpha-1) (Elongation factor 1 A-1) (eEF1A-1) (Elongation factor Tu) (EF-Tu) ; Eukaryotic translation elongation factor 1 alpha 1 ; elongation factor Tu ; NRAA Best Hit: Elongation factor protein 3 [Caenorhabditis elegans]	0	auto - low probability	0	32	SVEMHHEALSEALPGDNVGFNVK	Phospho(S)@10	0.126424	2965.4	742.357	2965.27	742.326	4	14	23.1.1.1858.3	67.2538	0.684535	22.446	1.1071	18.7531	1.18887	11.915	24.79	5	98.48	9.7	47.75	7.62	207.77	13.93
9	21.89	21.89	53.0303	30.303	30.303	spt|P10126; gb|AAH04005.1; gb|AAA50406.1; cra|mCP11749.1	Elongation factor 1-alpha 1 (EF-1-alpha-1) (Elongation factor 1 A-1) (eEF1A-1) (Elongation factor Tu) (EF-Tu) ; Eukaryotic translation elongation factor 1 alpha 1 ; elongation factor Tu ; NRAA Best Hit: Elongation factor protein 3 [Caenorhabditis elegans]	0	auto - low probability	0.142668	28	SVEMHHEALSEALPGDNVGFNVKN	Phospho(S)@10	-0.0189785	2963.34	741.843	2963.36	741.848	4	13	23.1.1.1876.2	68.5446	0.811606	25.2376	0.665849	29.0487	1.06127	14.6576	20.08	4.47	67.28	8	19.62	5.2	126.71	10.86
9	21.89	21.89	53.0303	30.303	30.303	spt|P10126; gb|AAH04005.1; gb|AAA50406.1; cra|mCP11749.1	Elongation factor 1-alpha 1 (EF-1-alpha-1) (Elongation factor 1 A-1) (eEF1A-1) (Elongation factor Tu) (EF-Tu) ; Eukaryotic translation elongation factor 1 alpha 1 ; elongation factor Tu ; NRAA Best Hit: Elongation factor protein 3 [Caenorhabditis elegans]	0	auto - low probability	0	21	SVEMHHEALSEALPGDNVGFNVKN	Phospho(S)@10	0.00409354	2964.35	742.095	2964.35	742.094	4	13	23.1.1.1808.3	63.598	0.756724	15.7539	0.672659	17.4923	1.06129	8.88098	50.96	7.14	183.13	13.19	53.95	8.6	344.9	17.92
228	2.01	2.01	26.7327	4.70297	4.70297	trm|Q8CGD6; trm|Q6PAI0	Hypothetical protein (Fragment) ; Hypothetical protein (Fragment)	1	auto	2	99	SVPTVDSGNEDDDSSFKIK	Phospho(S)@7	-0.0136847	2551.19	851.405	2551.21	851.409	3	19	1.1.1.2589.2	51.5369	0.745906	19.5638	0.63257	22.2347	0.993424	11.0937	32.94	5.74	120.09	10.68	33.27	6.78	211.71	14.04
228	2.01	2.01	26.7327	4.70297	4.70297	trm|Q8CGD6; trm|Q6PAI0	Hypothetical protein (Fragment) ; Hypothetical protein (Fragment)	1	auto	0	99	SVPTVDSGNEDDDSSFKIK	Phospho(S)@7	-0.0105718	2551.2	851.406	2551.21	851.409	3	14	1.1.1.2592.3	51.7828	0.629119	25.0439	0.977867	21.3965	1.24308	12.7073	19.69	4.47	85.11	9	36.45	6.78	187.75	13.23
228	2.01	2.01	26.7327	4.70297	4.70297	trm|Q8CGD6; trm|Q6PAI0	Hypothetical protein (Fragment) ; Hypothetical protein (Fragment)	0	auto - low probability	0	95	SVPTVDSGNEDDDSSFKIK	Phospho(T)@4	0.038125	2550.21	851.078	2550.17	851.065	3	15	1.1.1.2586.2	51.3186	0.629856	23.3727	0.980424	19.5109	0.817688	12.775	22.65	4.8	97.79	9.64	41.99	7.07	141.9	11.53
32	11.06	11.06	55.3514	6.7027	5.2973	cra|mCP58089.1	thyroid hormone receptor associated protein 3	0	auto - low probability	0.744727	82	SVSRSRKRRLSSR	Phospho(S)@3; Phospho(S)@11	0.169915	2166.33	542.59	2166.16	542.548	4	13	5.1.1.2946.2	86.3795	1.47247	15.9067	1.24934	16.6724	0.734401	12.482	59.01	7.55	108.98	10.3	59.63	8.19	142.03	11.58
54	6.58	6.58	36.1793	3.30843	3.20171	cra|mCP71130.1	NRAA Best Hit: scaffold attachment factor B	1	auto	2	99	SVVSFDKVK	Phospho(S)@4	-0.00501612	1519.83	507.618	1519.84	507.62	3	16	23.1.1.1591.2	47.7422	0.835657	7.75025	0.934546	7.54401	0.986363	4.62092	214.27	14.59	697.27	25.81	285.39	18.76	1220.5	33.76
54	6.58	6.58	36.1793	3.30843	3.20171	cra|mCP71130.1	NRAA Best Hit: scaffold attachment factor B	1	auto	0	99	SVVSFDKVK	Phospho(S)@4	-0.000804666	1519.84	507.62	1519.84	507.62	3	15	23.1.1.1588.2	47.5239	0.972671	7.23339	1.04787	7.09762	0.989094	4.58633	253.83	15.81	709.65	26.1	325.68	19.77	1245.61	34.13
54	6.58	6.58	36.1793	3.30843	3.20171	cra|mCP71130.1	NRAA Best Hit: scaffold attachment factor B	1	auto	0	98	SVVSFDKVK	Phospho(S)@4	0.00276592	1519.84	507.621	1519.84	507.62	3	13	23.1.1.1585.2	47.3047	1.29406	9.47196	1.20083	9.8015	1.12932	6.5427	159.63	12.45	335.45	18.03	176.42	14.46	672.27	25.08
54	6.58	6.58	36.1793	3.30843	3.20171	cra|mCP71130.1	NRAA Best Hit: scaffold attachment factor B	1	auto	0	98	SVVSFDKVK	Phospho(S)@4	0.0132946	1519.85	507.624	1519.84	507.62	3	13	23.1.1.1597.2	48.1788	0.658466	15.1228	1.04576	12.7076	1.1479	7.92806	54.37	7.42	224.54	14.63	102.84	11.22	457.4	20.66
54	6.58	6.58	36.1793	3.30843	3.20171	cra|mCP71130.1	NRAA Best Hit: scaffold attachment factor B	1	auto	0	97	SVVSFDKVK	Phospho(S)@4	-0.00410059	1519.83	507.618	1519.84	507.62	3	13	23.1.1.1594.2	47.9614	0.742641	9.50454	0.860405	9.13505	0.935581	5.44164	139.69	11.83	511.51	22.07	192.75	15.52	849.25	28.16
54	6.58	6.58	36.1793	3.30843	3.20171	cra|mCP71130.1	NRAA Best Hit: scaffold attachment factor B	1	auto	2	99	SVVSFDKVKESR	Phospho(S)@4	-0.97651	1891.04	631.353	1892.01	631.678	3	20	5.1.1.2472.2	51.4996	0.725543	13.1507	1.04546	11.4067	0.894185	7.52572	72.71	8.54	272.52	16.12	124.78	12.17	432.44	20.12
54	6.58	6.58	36.1793	3.30843	3.20171	cra|mCP71130.1	NRAA Best Hit: scaffold attachment factor B	1	auto	0	99	SVVSFDKVKESR	Phospho(S)@4	0.0192172	1892.03	631.685	1892.01	631.678	3	16	5.1.1.2457.2	50.3929	0.93097	15.797	0.819981	17.0783	0.937836	9.92745	52.66	7.21	153.82	12.12	55.24	8.37	256	15.46
54	6.58	6.58	36.1793	3.30843	3.20171	cra|mCP71130.1	NRAA Best Hit: scaffold attachment factor B	1	auto	0	99	SVVSFDKVKESR	Phospho(S)@4	0.0194003	1892.03	631.685	1892.01	631.678	3	19	5.1.1.2463.2	50.8362	1.15704	12.9234	1.05941	13.5086	1.03217	8.69401	82.99	9	195.05	13.71	90.5	10.44	357.27	18.28
54	6.58	6.58	36.1793	3.30843	3.20171	cra|mCP71130.1	NRAA Best Hit: scaffold attachment factor B	1	auto	0	99	SVVSFDKVKESR	Phospho(S)@4	0.0179355	1892.03	631.684	1892.01	631.678	3	18	5.1.1.2466.2	51.0587	1.16136	12.6983	0.934684	14.1628	1.13923	8.40474	86.08	9.17	201.56	13.93	82.51	10.2	407.49	19.49
54	6.58	6.58	36.1793	3.30843	3.20171	cra|mCP71130.1	NRAA Best Hit: scaffold attachment factor B	1	auto	0	99	SVVSFDKVKESR	Phospho(S)@4	0.00859709	1892.02	631.681	1892.01	631.678	3	14	5.1.1.2475.2	51.7204	1.06672	12.0873	0.847049	13.5872	0.977151	7.95413	92.85	9.54	236.7	15.07	87.81	10.54	410.45	19.57
54	6.58	6.58	36.1793	3.30843	3.20171	cra|mCP71130.1	NRAA Best Hit: scaffold attachment factor B	1	auto	0	95	SVVSFDKVKESR	Phospho(S)@4	0.0159213	1892.03	631.684	1892.01	631.678	3	14	5.1.1.2460.2	50.6137	0.979662	15.1544	0.906671	16.0777	1.13196	9.40753	57.9	7.55	160.72	12.41	63.82	9	322.85	17.35
62	6.07	6.07	41.2556	3.13901	3.13901	rf|NP_075679.1	apoptotic chromatin condensation inducer 1	1	auto	2	99	TAQVPSPPRGK	Phospho(S)@6	-0.0109266	1504.79	502.604	1504.8	502.607	3	14	21.1.1.2445.3	44.4892	1.62017	4.57563	1.20464	5.07194	0.985985	3.49423	737.62	26.65	1238.05	34.76	653.18	27.59	2166.25	45.06
62	6.07	6.07	41.2556	3.13901	3.13901	rf|NP_075679.1	apoptotic chromatin condensation inducer 1	1	auto	0	99	TAQVPSPPRGK	Phospho(S)@6	-0.0109266	1504.79	502.604	1504.8	502.607	3	14	21.1.1.2448.2	44.6809	1.40583	5.57346	1.27432	5.77972	1.08781	3.9895	473.27	21.4	915.47	29.83	510.93	24.39	1767.24	40.68
62	6.07	6.07	41.2556	3.13901	3.13901	rf|NP_075679.1	apoptotic chromatin condensation inducer 1	1	auto	0	96	TAQVPSPPRGK	Phospho(S)@6	-0.0119992	1504.79	502.603	1504.8	502.607	3	13	22.1.1.2366.2	44.45	1.20362	3.33524	1.27723	3.23888	0.820946	2.38003	1260.55	35.04	2847.98	52.49	1593.1	42.43	4149.08	62.48
62	6.07	6.07	41.2556	3.13901	3.13901	rf|NP_075679.1	apoptotic chromatin condensation inducer 1	1	auto	0	83	TAQVPSPPRGK	Phospho(S)@6	-0.0106519	1504.79	502.604	1504.8	502.607	3	12	21.1.1.2454.2	45.1159	1.34595	7.66399	1.0412	8.50351	0.98208	5.49494	246.55	15.46	498.13	21.95	227.15	16.52	868.14	28.5
62	6.07	6.07	41.2556	3.13901	3.13901	rf|NP_075679.1	apoptotic chromatin condensation inducer 1	1	auto	0	82	TAQVPSPPRGK	Phospho(S)@6	-0.00195353	1504.8	502.607	1504.8	502.607	3	12	21.1.1.2457.3	45.36	1.05582	9.98859	1.08218	9.92964	0.893358	6.66631	135.65	11.53	349.38	18.33	165.59	13.96	553.89	22.78
62	6.07	6.07	41.2556	3.13901	3.13901	rf|NP_075679.1	apoptotic chromatin condensation inducer 1	1	auto	0	38	TAQVPSPPRGK	Phospho(S)@6	-0.0112929	1504.79	502.604	1504.8	502.607	3	11	21.1.1.2451.2	44.8984	1.42549	6.65992	1.31841	6.82169	0.99576	4.86618	332.94	17.94	635.14	24.86	366.74	20.49	1122.34	32.45
27	12.81	12.81	36.5838	5.82461	4.38482	cra|mCP23575.2	topoisomerase (DNA) II alpha	0	auto - low probability	0.148742	29	TATKSQSSVSTAGTKK	Phospho(S)@10	0.199961	2220.39	556.104	2220.19	556.054	4	12	14.1.1.2990.3	98.0805	0.543108	25.7065	1.17833	18.6786	1.02234	12.6023	18.46	4.36	92.43	9.38	47.7	7.48	167.69	12.53
46	8.5	8.5	43.75	3.04276	3.04276	cra|mCP114857	hypothetical protein	1	auto	2	99	TDGFAEAIHSPQVAGVPR	Phospho(S)@10	0.0272721	2075.02	692.682	2075	692.673	3	22	19.1.1.2387.3	52.7387	0.579993	27.9736	0.33784	39.6273	0.544681	16.114	15.64	4	73.33	8.31	10.85	4.12	70.88	8.12
46	8.5	8.5	43.75	3.04276	3.04276	cra|mCP114857	hypothetical protein	1	auto	0	99	TDGFAEAIHSPQVAGVPR	Phospho(S)@10	0.0265397	2075.02	692.681	2075	692.673	3	14	19.1.1.2390.3	52.9562	0.686051	23.9107	0.700645	24.031	0.583966	14.6425	21.82	4.69	86.49	9.06	26.54	5.74	89.63	9.17
46	8.5	8.5	43.75	3.04276	3.04276	cra|mCP114857	hypothetical protein	1	auto	0	99	TDGFAEAIHSPQVAGVPR	Phospho(S)@10	0.0192154	2075.02	692.679	2075	692.673	3	15	19.1.1.2391.3	53.0287	1.42126	23.884	1.11995	26.2667	1.07153	17.1984	25.85	5	49.46	6.93	24.26	5.39	94.05	9.38
297	1.73	1.73	26.2418	1.49953	1.49953	cra|mCP72878.1	NRAA Best Hit: Zinc finger prtoein [Caenorhabditis elegans]	1	auto	0.207608	38	THLGVHRTNTTVK	Phospho(T)@8; Phospho(T)@11	0.105372	1912.03	638.35	1911.92	638.314	3	11	9.1.1.2530.3	58.2317	1.68738	20.2002	1.66416	20.0768	1.06197	15.4612	38.49	6.08	62.03	7.81	45.21	7.07	116.9	10.49
46	8.5	8.5	43.75	3.04276	3.04276	cra|mCP114857	hypothetical protein	1	auto	0.173925	33	TKTDELLALGR	Phospho(T)@3	0.082201	1583.93	528.986	1583.85	528.958	3	11	5.1.1.2471.2	51.4262	0.767003	8.14781	0.737769	8.55123	0.883915	4.77755	191.02	13.82	677.25	25.38	218.83	16.82	1062.33	31.48
50	8.07	8.07	37.2197	8.3707	8.3707	trm|Q8C2Q3; cra|mCP12039.2	Mus musculus 2 days neonate thymus thymic cells cDNA, RIKEN full- length enriched library, clone:E430007C22 product:unknown EST, full insert sequence ; RNA binding motif protein 14	1	auto	2	99	TRLSPPRASYDDPYKK	Phospho(S)@4	0.0546976	2405.3	602.333	2405.25	602.319	4	14	8.1.1.2591.3	62.8785	1.32194	13.3851	1.06219	14.6812	1.06449	9.40446	80.39	8.83	165.37	12.65	76.93	9.64	312.39	17.09
50	8.07	8.07	37.2197	8.3707	8.3707	trm|Q8C2Q3; cra|mCP12039.2	Mus musculus 2 days neonate thymus thymic cells cDNA, RIKEN full- length enriched library, clone:E430007C22 product:unknown EST, full insert sequence ; RNA binding motif protein 14	1	auto	0	95	TRLSPPRASYDDPYKK	Phospho(S)@4	0.0847421	2405.33	602.34	2405.25	602.319	4	13	8.1.1.2563.2	60.7994	1.3081	18.6621	1.13032	20.1926	1.46826	12.4423	41.21	6.32	85.67	9.11	42.41	7.28	223.22	14.42
50	8.07	8.07	37.2197	8.3707	8.3707	trm|Q8C2Q3; cra|mCP12039.2	Mus musculus 2 days neonate thymus thymic cells cDNA, RIKEN full- length enriched library, clone:E430007C22 product:unknown EST, full insert sequence ; RNA binding motif protein 14	1	auto	0	71	TRLSPPRASYDDPYKK	Phospho(S)@4	0.0634911	2405.31	602.335	2405.25	602.319	4	12	8.1.1.2581.3	62.1452	1.18718	14.0559	1.35142	13.3876	1.05267	9.52258	70.78	8.31	162.13	12.53	95.96	10.49	302.87	16.85
50	8.07	8.07	37.2197	8.3707	8.3707	trm|Q8C2Q3; cra|mCP12039.2	Mus musculus 2 days neonate thymus thymic cells cDNA, RIKEN full- length enriched library, clone:E430007C22 product:unknown EST, full insert sequence ; RNA binding motif protein 14	1	auto	0	69	TRLSPPRASYDDPYKK	Phospho(S)@4	0.0610485	2405.31	602.334	2405.25	602.319	4	12	8.1.1.2594.3	63.0985	0.773337	16.6055	0.755269	17.4121	0.989846	9.56928	46.03	6.78	161.86	12.41	53.54	8.37	284.32	16.28
50	8.07	8.07	37.2197	8.3707	8.3707	trm|Q8C2Q3; cra|mCP12039.2	Mus musculus 2 days neonate thymus thymic cells cDNA, RIKEN full- length enriched library, clone:E430007C22 product:unknown EST, full insert sequence ; RNA binding motif protein 14	1	auto	0	37	TRLSPPRASYDDPYKK	Phospho(S)@4	0.0576288	2405.3	602.333	2405.25	602.319	4	11	8.1.1.2575.2	61.6794	1.28937	14.6191	1.31586	14.6227	1.27683	9.89545	66.93	8.06	141.16	11.7	81.35	9.8	319.85	17.29
50	8.07	8.07	37.2197	8.3707	8.3707	trm|Q8C2Q3; cra|mCP12039.2	Mus musculus 2 days neonate thymus thymic cells cDNA, RIKEN full- length enriched library, clone:E430007C22 product:unknown EST, full insert sequence ; RNA binding motif protein 14	1	auto	0	26	TRLSPPRASYDDPYKK	Phospho(S)@4	0.0583616	2405.31	602.334	2405.25	602.319	4	11	8.1.1.2585.3	62.4385	1.10397	13.8396	1.18304	13.5701	1.08667	9.06864	71.56	8.37	176.27	13.04	91.33	10.39	339.92	17.83
50	8.07	8.07	37.2197	8.3707	8.3707	trm|Q8C2Q3; cra|mCP12039.2	Mus musculus 2 days neonate thymus thymic cells cDNA, RIKEN full- length enriched library, clone:E430007C22 product:unknown EST, full insert sequence ; RNA binding motif protein 14	1	auto	0	25	TRLSPPRASYDDPYKK	Phospho(S)@4	0.0564074	2405.3	602.333	2405.25	602.319	4	11	8.1.1.2588.3	62.6585	0.890436	15.9115	1.18759	14.3515	1.11835	9.5395	51.51	7.14	157.31	12.29	81.82	9.85	312.2	17.09
66	6.01	6.01	29.8021	7.79977	7.79977	spt|O88509; gb|AAC40179.2; cra|mCP94179; cra|mCP94178; cra|mCP94175; cra|mCP94174	DNA (cytosine-5)-methyltransferase 3B (EC 2.1.1.37) (Dnmt3b) (DNA methyltransferase MmuIIIB) (DNA MTase MmuIIIB) (M.MmuIIIB) ; DNA cytosine-5 methyltransferase 3B2 ; DNA methyltransferase 3B ; DNA methyltransferase 3B ; DNA methyltransferase 3B ; DNA methyltransferase 3B	1	auto	2	99	TTNDSAASESPPPKR	Phospho(S)@10;	0.0363165	1924.95	642.657	1924.91	642.645	3	21	22.1.1.2365.2	44.3725	2.64431	3.52776	2.80973	3.38006	0.506494	3.63228	1558.61	38.47	1602.85	40.4	1972.4	44.42	1440.68	37.68
84	4.99	4.99	23.5769	1.9782	1.53411	spt|P11276; rf|NP_034363.1; cra|mCP74866.1	Fibronectin precursor (FN) ; fibronectin 1 ; NRAA Best Hit: precursor polypeptide (AA -32 to 2445)	0	auto - low probability	0.119186	24	TTTPNSLLVSWQAPRAR	Phospho(T)@1; Phospho(S)@6	-0.825581	2201.21	551.31	2202.04	551.516	4	12	9.1.1.2984.3	91.5291	1.12339	16.7283	0.73946	20.6069	1.02795	11.1196	49.11	6.93	118.88	10.68	38.5	7.14	216.86	14.21
180	2.17	2.17	23.8095	2.77778	2.77778	spt|P27773	Protein disulfide-isomerase A3 precursor (EC 5.3.4.1) (Disulfide isomerase ER-60) (ERp60) (58 kDa microsomal protein) (p58) (ERp57)	1	auto	0.167491	32	TVAYTEKKMTSAK	Phospho(S)@11	0.0976243	1969.13	493.29	1969.03	493.265	4	11	10.1.1.2543.3	58.0223	1.09884	17.4265	0.832976	21.2297	2.04587	10.4549	44.97	6.63	111.29	10.34	40.6	7.75	404.05	19.37
182	2.16	2.16	21.6882	0.444265	0.444265	spt|Q61687	Transcriptional regulator ATRX (X-linked nuclear protein) (Heterochromatin protein 2) (HP1 alpha-interacting protein) (HP1-BP38 protein)	1	auto	2	99	VCDQTSKFSPK	Phospho(S)@9	0.0366649	1796.89	599.972	1796.86	599.96	3	15	2.1.1.2101.3	46.6109	1.40175	8.47682	1.52663	8.13518	0.89325	6.2881	204.59	14.07	396.9	19.67	265.37	17.12	629.15	24.35
35	10.73	10.73	55.2553	27.9279	17.1171	rf|XP_483891.1	PREDICTED: similar to glyceraldehyde-3-phosphate dehydrogenase (phosphorylating) (EC 1.2.1.12) - mouse	0	auto - low probability	0	99	VIISAPSADAPMFVMGVNHEKYDNSLK	Phospho(S)@4	0.0970268	3396.81	850.21	3396.72	850.186	4	18	3.1.1.2818.3	84.1891	1.31285	28.6202	0.880224	33.6659	0.779035	21.2857	17.52	4.12	36.29	5.92	13.99	4.12	50.17	6.86
35	10.73	10.73	55.2553	27.9279	17.1171	rf|XP_483891.1	PREDICTED: similar to glyceraldehyde-3-phosphate dehydrogenase (phosphorylating) (EC 1.2.1.12) - mouse	0	auto - low probability	0	92	VIISAPSADAPMFVMGVNHEKYDNSLK	Phospho(S)@7	-0.0404289	3396.68	850.176	3396.72	850.186	4	14	3.1.1.2843.3	86.0191	1.05466	31.985	1.34033	29.2206	1.0367	20.759	13.26	3.61	34.19	5.74	20.07	4.8	62.9	7.68
188	2.1	2.1	24.0268	2.01342	2.01342	trm|Q6P9S6; cra|mCP93848; cra|mCP7976.2; cra|mCP110888; cra|mCP110887	TPX2, microtubule-associated protein homolog ; NRAA Best Hit: similar to Restricted expression proliferation associated protein 100 (p100) (Differentially expressed in lung cells 2) (DIL-2) (Targeting protein for Xklp2) (C20orf1 protein) (C20orf2 protein) (Protein FLS353) ; NRAA Best Hit: similar to Restricted expression proliferation associated protein 100 (p100) (Differentially expressed in lun…	1	auto	2	99	VIPATVPKSPVFALK	Phospho(S)@9	-0.0316438	2078.2	693.739	2078.23	693.75	3	15	22.1.1.2732.2	71.1391	1.23413	15.8228	1.44819	15.1265	1.57532	10.2387	56.52	7.42	124.54	11	78.99	9.7	348.16	18.03
188	2.1	2.1	24.0268	2.01342	2.01342	trm|Q6P9S6; cra|mCP93848; cra|mCP7976.2; cra|mCP110888; cra|mCP110887	TPX2, microtubule-associated protein homolog ; NRAA Best Hit: similar to Restricted expression proliferation associated protein 100 (p100) (Differentially expressed in lung cells 2) (DIL-2) (Targeting protein for Xklp2) (C20orf1 protein) (C20orf2 protein) (Protein FLS353) ; NRAA Best Hit: similar to Restricted expression proliferation associated protein 100 (p100) (Differentially expressed in lun…	1	auto	0	99	VIPATVPKSPVFALK	Phospho(S)@9	-0.0235869	2078.2	693.742	2078.23	693.75	3	14	22.1.1.2731.3	71.0933	1.76969	13.9366	1.21007	16.3333	1.76132	10.0556	82.31	8.89	126.48	11.14	67.03	9.22	395.33	19.18
188	2.1	2.1	24.0268	2.01342	2.01342	trm|Q6P9S6; cra|mCP93848; cra|mCP7976.2; cra|mCP110888; cra|mCP110887	TPX2, microtubule-associated protein homolog ; NRAA Best Hit: similar to Restricted expression proliferation associated protein 100 (p100) (Differentially expressed in lung cells 2) (DIL-2) (Targeting protein for Xklp2) (C20orf1 protein) (C20orf2 protein) (Protein FLS353) ; NRAA Best Hit: similar to Restricted expression proliferation associated protein 100 (p100) (Differentially expressed in lun…	1	auto	0	99	VIPATVPKSPVFALK	Phospho(S)@9	-0.0274322	2078.2	693.74	2078.23	693.75	3	17	22.1.1.2735.2	71.3575	1.53448	14.891	1.65575	14.6789	1.83731	10.2245	68.43	8.12	121.27	10.91	87.94	10.2	395.4	19.21
188	2.1	2.1	24.0268	2.01342	2.01342	trm|Q6P9S6; cra|mCP93848; cra|mCP7976.2; cra|mCP110888; cra|mCP110887	TPX2, microtubule-associated protein homolog ; NRAA Best Hit: similar to Restricted expression proliferation associated protein 100 (p100) (Differentially expressed in lung cells 2) (DIL-2) (Targeting protein for Xklp2) (C20orf1 protein) (C20orf2 protein) (Protein FLS353) ; NRAA Best Hit: similar to Restricted expression proliferation associated protein 100 (p100) (Differentially expressed in lun…	1	auto	0	99	VIPATVPKSPVFALK	Phospho(S)@9	-0.0212065	2078.21	693.743	2078.23	693.75	3	15	22.1.1.2738.2	71.5775	1.36688	15.5908	0.747742	21.5123	1.7951	10.2705	59.86	7.62	119.09	10.72	39	7.62	379.37	18.76
188	2.1	2.1	24.0268	2.01342	2.01342	trm|Q6P9S6; cra|mCP93848; cra|mCP7976.2; cra|mCP110888; cra|mCP110887	TPX2, microtubule-associated protein homolog ; NRAA Best Hit: similar to Restricted expression proliferation associated protein 100 (p100) (Differentially expressed in lung cells 2) (DIL-2) (Targeting protein for Xklp2) (C20orf1 protein) (C20orf2 protein) (Protein FLS353) ; NRAA Best Hit: similar to Restricted expression proliferation associated protein 100 (p100) (Differentially expressed in lun…	1	auto	0	77	VIPATVPKSPVFALK	Phospho(T)@5	-0.0301789	2078.2	693.74	2078.23	693.75	3	12	22.1.1.2741.2	71.7958	0.885445	20.0852	0.988977	19.7228	1.22992	11.8149	32.31	5.66	99.23	9.75	42.98	7.35	216.58	14.21
13	17.87	17.87	52.0548	34.589	30.4795	trm|Q5U438	Nucleophosmin 1	0	auto - low probability	0.148742	29	VKLDEDDEDDDEDDEDDEDDDDDDFDEEETEEKVPVK	Phospho(T)@30	-1.83663	5152.16	859.7	5153.99	860.006	6	14	5.1.1.2633.3	63.3337	1.20312	23.8768	1.4671	22.0565	0.95767	16.5427	24.63	4.9	55.67	7.35	35.77	6.32	94.61	9.43
237	2	2	30.4054	1.68919	1.68919	trm|Q80W00; cra|mCP47793.1	Ppp1r10 protein ; DNA segment, Chr 17, ERATO Doi 808, expressed	1	auto	2	99	VLSPTAAKPSPFEGK	Phospho(S)@3	-0.0120897	2040.09	681.037	2040.1	681.041	3	18	1.1.1.2599.3	52.2936	0.910061	12.4238	1.27337	10.895	0.931662	7.76028	84.96	9.17	253.87	15.62	141.58	12.73	419.73	19.85
237	2	2	30.4054	1.68919	1.68919	trm|Q80W00; cra|mCP47793.1	Ppp1r10 protein ; DNA segment, Chr 17, ERATO Doi 808, expressed	1	auto	0	99	VLSPTAAKPSPFEGK	Phospho(S)@3	0.000178702	2040.1	681.041	2040.1	681.041	3	18	1.1.1.2594.3	51.9278	0.862212	19.7158	0.748112	21.726	0.97988	11.9155	33.26	5.74	104.9	10	34.37	6.71	182.41	13.04
237	2	2	30.4054	1.68919	1.68919	trm|Q80W00; cra|mCP47793.1	Ppp1r10 protein ; DNA segment, Chr 17, ERATO Doi 808, expressed	1	auto	0	99	VLSPTAAKPSPFEGK	Phospho(S)@3	-0.0108079	2040.09	681.038	2040.1	681.041	3	19	1.1.1.2600.2	52.3394	0.846864	15.8572	1.11679	14.4498	1.20791	9.19465	51.35	7.14	164.89	12.57	80.65	9.9	353.45	18.17
237	2	2	30.4054	1.68919	1.68919	trm|Q80W00; cra|mCP47793.1	Ppp1r10 protein ; DNA segment, Chr 17, ERATO Doi 808, expressed	1	auto	0	95	VLSPTAAKPSPFEGK	Phospho(S)@3	-0.0206959	2040.08	681.034	2040.1	681.041	3	13	1.1.1.2606.3	52.8036	1.25542	19.3128	1.39486	18.6197	1.15983	13.1495	38.05	6.08	82.42	8.94	50.35	7.62	169.64	12.61
237	2	2	30.4054	1.68919	1.68919	trm|Q80W00; cra|mCP47793.1	Ppp1r10 protein ; DNA segment, Chr 17, ERATO Doi 808, expressed	1	auto	0	99	VLSPTAAKPSPFEGK	Phospho(T)@5	-0.00897683	2040.09	681.038	2040.1	681.041	3	17	1.1.1.2597.3	52.1478	1.07326	14.4217	0.94957	15.4083	1.02077	9.44265	65.33	8	165.53	12.61	68.84	9.22	299.85	16.73
237	2	2	30.4054	1.68919	1.68919	trm|Q80W00; cra|mCP47793.1	Ppp1r10 protein ; DNA segment, Chr 17, ERATO Doi 808, expressed	1	auto	0	99	VLSPTAAKPSPFEGK	Phospho(T)@5	-0.00659639	2040.1	681.039	2040.1	681.041	3	17	1.1.1.2603.3	52.5861	1.13433	14.6295	1.10044	14.9201	1.03672	9.76128	64.48	7.94	154.58	12.21	74.5	9.43	284.39	16.31
30	11.74	11.74	71.0111	4.9763	2.56714	cra|mCP105318	serine/arginine repetitive matrix 2	1	auto	2	99	VSGRTSPLMLDR	Phospho(S)@2; Oxidation(M)@9	0.0299796	1570.8	524.606	1570.77	524.596	3	14	20.1.1.2404.3	45.5656	1.04714	9.30942	1.17995	8.88963	0.889562	6.20099	155.98	12.37	405.07	19.75	209.33	15.56	639.45	24.5
30	11.74	11.74	71.0111	4.9763	2.56714	cra|mCP105318	serine/arginine repetitive matrix 2	1	auto	0	71	VSGRTSPLMLDR	Phospho(T)@5; Oxidation(M)@9	0.0261342	1570.79	524.605	1570.77	524.596	3	12	20.1.1.2407.3	45.7864	0.945895	13.7419	1.13597	12.7144	0.711376	9.20824	69.95	8.31	201.1	13.89	100.05	10.68	253.87	15.46
143	3.7	3.7	23.8434	8.8968	8.8968	trm|Q9CYX7; cra|mCP14555.2	Mus musculus 10, 11 days embryo whole body cDNA, RIKEN full-length enriched library, clone:2810431M01 product:similar to CGI-115 PROTEIN (Mus musculus ES cells cDNA, RIKEN full-length enriched library clone:2410042M22 product:similar to CGI-115 PROTEIN) ; NRAA Best Hit: similar to CGI-115 protein	1	auto	1.69897	98	VSPGEILKRSPK	Phospho(S)@10	0.0442192	1822.09	608.37	1822.04	608.355	3	14	5.1.1.2470.2	51.3529	1.43571	12.7559	1.39766	12.8515	1.1159	9.16356	91.02	9.38	172.4	12.96	105.53	11	341.4	17.89
143	3.7	3.7	23.8434	8.8968	8.8968	trm|Q9CYX7; cra|mCP14555.2	Mus musculus 10, 11 days embryo whole body cDNA, RIKEN full-length enriched library, clone:2810431M01 product:similar to CGI-115 PROTEIN (Mus musculus ES cells cDNA, RIKEN full-length enriched library clone:2410042M22 product:similar to CGI-115 PROTEIN) ; NRAA Best Hit: similar to CGI-115 protein	1	auto	0	95	VSPGEILKRSPK	Phospho(S)@10	0.00338669	1822.05	608.356	1822.04	608.355	3	13	5.1.1.2461.3	50.7162	1.19497	15.5913	0.955856	17.438	1.18321	10.3724	57.46	7.48	130.76	11.22	54.74	8.31	274.56	16
284	2	2	36.2205	14.1732	14.1732	trm|Q9D6H1; cra|mCP104858	Mus musculus adult male hippocampus cDNA, RIKEN full-length enriched library, clone:2900045G02 product:hypothetical protein, full insert sequence ; NRAA Best Hit: similar to RIKEN cDNA 1110032O16	0	auto - no iTRAQ	2	99	VWSHERLVLTELLTSVSA	Phospho(S)@3	0.222665	2119.29	530.831	2119.07	530.775	4	14	9.1.1.2726.2	72.5533	1.02397	12.3893	1.25446	11.4119	0.832322	8.29479	87.57	9.27	232.56	14.97	127.77	12.04	343.5	17.97
313	1.48	1.48	15.8451	0	0	cra|mCP19032.2	RIKEN cDNA D830007G01 gene	1	auto	0.124939	25	YTFESDKGLYQLTINSVTTDDDAEYTVVARNK	Phospho(S)@16; Phospho(T)@262	0.243573	4249.22	709.211	4248.98	709.17	6	12	14.1.1.2380.3	52.7323	1.02577	14.1478	1.39766	12.5901	1.03801	9.09701	67.2	8.12	178.15	13.11	109.05	11.14	328.16	17.55

## Sheet: Biological.2
Supplementary Table 1: Differentially phosphorylated proteins during differentiation.
N	Unused	Total	%Cov	%Cov(50)	%Cov(95)	Accessions	Names	Used	Annotation	Contrib	Conf	Sequence	Modifications	dMass	Prec MW	Prec m/z	Theor MW	Theor m/z	Theor z	Sc	Spectrum	Time	Bry-Flk-:Bry-Flk-	%Err Bry-Flk-:Bry-Flk-	Bry+Flk-:Bry-Flk-	%Err Bry+Flk-:Bry-Flk-	Bry+Flk+:Bry+Flk-	%Err Bry+Flk+:Bry+Flk-	Bry+Flk+:Bry-Flk-	%Err Bry+Flk+:Bry-Flk-	Area 114	Err 114	Area 115	Err 115	Area 116	Err 116	Area 117	Err 117
122	8.03	8.03	20.8861	17.0886	17.0886	spt|P28352; rf|NP_033817.1; cra|mCP15487.1	DNA-(apurinic or apyrimidinic site) lyase (EC 4.2.99.18) (AP endonuclease 1) (APEX nuclease) (APEN) ; apurinic/apyrimidinic endonuclease 1 ; apurinic/apyrimidinic endonuclease 1	1	auto	0	99	AAADDGEEPKSEPETK	Phospho(S)@11	0.0014275	2185.02	547.261	2185.02	547.261	4	17	3.1.1.3158.3	55.5646	1.28127	9.26797	1.17687	10.3185	1.10105	11.0865	1.30518	10.9565	183.26	13.19	187.86	13.89	288.07	16.82	148.29	12.25
44	14.92	14.92	47.9508	17.418	17.418	trm|Q9JJD8; spt|P80314; gb|AAH26918.1; cra|mCP23853.1	Mus musculus brain cDNA, clone MNCb-1272, similar to Mus musculus chaperonin subunit 2 (beta) (Cct2), mRNA ; T-complex protein 1, beta subunit (TCP-1-beta) (CCT-beta) ; Chaperonin subunit 2 (beta) ; NRAA Best Hit: Chaperonin containing T-complex protein 1, HSP60/GroEL related (57.0 kD) (cct-2) [Caenorhabditis elegans]	0	auto - low confidence	0.161151	31	AAHSEGHITAGLDMK	Phospho(S)@4; Phospho(D)@13	0.140186	1985.01	497.26	1984.87	497.225	4	12	14.1.1.3335.3	73.5653	0.886222	10.262	0.795239	11.873	0.876823	14.9386	0.702336	13.7851	175	12.85	121.22	11.31	190.27	13.64	76.2	8.89
149	6.89	6.89	28.8762	7.96586	5.9744	trm|Q6ZQK6; cra|mCP115054	MKIAA0035 protein (Fragment) ; hypothetical protein	1	auto	2	99	AAKESEEEEEEEETEEK	Phospho(S)@5	-0.0141746	2536.08	635.028	2536.1	635.031	4	17	3.1.1.3270.2	64.8591	1.00758	4.39292	0.993411	4.87216	0.923263	5.74635	0.923825	5.49996	902.46	29.22	780.9	28.43	1115.57	33.12	516.88	22.98
149	6.89	6.89	28.8762	7.96586	5.9744	trm|Q6ZQK6; cra|mCP115054	MKIAA0035 protein (Fragment) ; hypothetical protein	1	auto	0	99	AAKESEEEEEEEETEEK	Phospho(S)@5	-0.0097809	2536.09	635.029	2536.1	635.031	4	17	3.1.1.3267.2	64.5864	1.16551	3.91618	1.07223	4.39163	0.962877	5.03025	1.0399	4.87988	1064.71	31.76	994.39	32.05	1522.43	38.63	686.43	26.51
276	4	4	17.8069	2.43674	2.43674	cra|mCP72878.1	NRAA Best Hit: Zinc finger prtoein [Caenorhabditis elegans]	1	auto	2	99	AALSHQLGSPSNK	Phospho(S)@9	-0.0109704	1676.84	559.953	1676.85	559.957	3	16	2.1.1.3277.3	63.2774	1.05191	7.55164	1.11951	8.15469	0.914389	9.36812	1.03108	9.18582	300.48	16.88	293.01	17.32	387.78	19.57	192.08	13.96
276	4	4	17.8069	2.43674	2.43674	cra|mCP72878.1	NRAA Best Hit: Zinc finger prtoein [Caenorhabditis elegans]	1	auto	0	99	AALSHQLGSPSNK	Phospho(S)@9	-0.00108448	1676.85	559.957	1676.85	559.957	3	17	2.1.1.3273.3	62.9264	1.07518	7.16951	1.0356	7.96808	1.07391	8.88201	1.1202	8.53631	329.45	17.66	297.18	17.52	434.57	20.69	228.8	15.2
410	2.32	2.32	21.2876	4.56906	1.14226	spt|Q61768	Kinesin heavy chain (Ubiquitous kinesin heavy chain) (UKHC)	0	auto - low confidence	0.30103	50	AASPTHPGTVRGGGSFVQNNQPVGLRGGGGKQS	Phospho(S)@33	-1.93868	3540.83	591.146	3542.77	591.47	6	13	16.1.1.3755.2	101.534	0.823041	15.0517	1.27323	14.6801	0.74273	17.3711	0.952518	17.5253	86.21	9.06	95.61	9.8	87.05	9.38	50.91	7.14
244	4.05	4.07	38.9189	8.64865	8.64865	spt|P83917; cra|mCP95200; cra|mCP23567.1	Chromobox protein homolog 1 (Heterochromatin protein 1 homolog beta) (HP1 beta) (Modifier 1 protein) (M31) (Heterochromatin protein p25) ; chromobox homolog 1 (Drosophila HP1 beta) ; chromobox homolog 1 (Drosophila HP1 beta)	0	auto - low confidence	0	26	ADSDSEDKGEESKPK	Phospho(S)@3	-0.0234343	2277.06	570.273	2277.09	570.279	4	11	9.1.1.3138.3	54.4232	1.07347	15.7912	0.961263	17.9857	0.825445	22.2588	0.799218	21.2483	67.67	8	56.66	7.68	89.12	9.33	33.53	5.92
244	4.05	4.07	38.9189	8.64865	8.64865	spt|P83917; cra|mCP95200; cra|mCP23567.1	Chromobox protein homolog 1 (Heterochromatin protein 1 homolog beta) (HP1 beta) (Modifier 1 protein) (M31) (Heterochromatin protein p25) ; chromobox homolog 1 (Drosophila HP1 beta) ; chromobox homolog 1 (Drosophila HP1 beta)	1	auto	2	99	ADSDSEDKGEESKPK	Phospho(S)@3	-0.00781152	2277.08	570.277	2277.09	570.279	4	14	9.1.1.3134.2	54.1373	1.01004	10.5335	0.764559	12.7785	1.42789	14.0519	1.09962	12.4455	156	12.12	103.89	10.54	193.31	13.75	106.35	10.34
158	6.31	6.31	48.3766	16.5584	16.5584	spt|P26645; rf|NP_032564.1	Myristoylated alanine-rich C-kinase substrate (MARCKS) ; myristoylated alanine rich protein kinase C substrate	0	auto - low confidence	0.124939	25	AEDGAAPSPSSETPKKK	Phospho(T)@13	-0.0221609	2355.19	589.806	2355.22	589.812	4	11	8.1.1.3191.3	54.8909	0.971406	12.727	0.731484	15.5646	0.83437	20.3287	0.61475	18.5719	108.31	10.1	69.01	8.6	129.08	11.18	41.28	6.63
15	23.16	23.16	28.934	19.9662	16.5821	spt|P35564; cra|mCP93310; cra|mCP93309; cra|mCP81088	Calnexin precursor ; calnexin ; calnexin ; calnexin	1	auto	2	99	AEEDEILNRSPR	Phospho(S)@10	0.00219324	1651.77	551.598	1651.77	551.597	3	17	30.1.1.3374.3	71.001	1.20208	6.28774	1.30558	6.6985	1.05848	7.06767	1.39193	7.16915	410.83	19.77	467.2	21.77	605.88	24.52	354.53	18.84
15	23.16	23.16	28.934	19.9662	16.5821	spt|P35564; cra|mCP93310; cra|mCP93309; cra|mCP81088	Calnexin precursor ; calnexin ; calnexin ; calnexin	1	auto	0	99	AEEDEILNRSPR	Phospho(S)@10	0.00219324	1651.77	551.598	1651.77	551.597	3	18	30.1.1.3371.3	70.7219	0.933579	5.21427	1.09937	5.48446	1.14011	5.89967	1.26248	5.74829	669.73	25.2	641.33	25.59	767.08	27.69	524.2	22.78
64	12	12	76.9231	50.9615	50.9615	cra|mCP106681	hepatoma-derived growth factor	1	auto	2	99	AGDVLEDSPKRPK	Phospho(S)@8	-0.0673033	1922.95	481.745	1923.02	481.762	4	16	7.1.1.3234.2	61.6134	0.773678	2.76958	0.822482	3.04517	1.06418	3.56477	0.881612	3.27333	2591.85	49.45	1856.84	44.07	2460.14	49.39	1416.64	37.68
64	12	12	76.9231	50.9615	50.9615	cra|mCP106681	hepatoma-derived growth factor	1	auto	0	99	AGDVLEDSPKRPK	Phospho(S)@8	-0.0548537	1922.96	481.748	1923.02	481.762	4	14	7.1.1.3225.2	60.8233	0.848839	5.0217	0.894643	5.51012	0.923119	6.6325	0.831845	6.22919	750.6	26.63	584.92	24.66	781.67	27.78	387.1	19.82
64	12	12	76.9231	50.9615	50.9615	cra|mCP106681	hepatoma-derived growth factor	1	auto	0	99	AGDVLEDSPKRPK	Phospho(S)@8	-0.0588815	1922.96	481.747	1923.02	481.762	4	17	7.1.1.3228.2	61.0929	0.787209	3.20897	0.850064	3.50461	1.06333	4.07614	0.910443	3.76726	1914.59	42.51	1417.64	38.44	1849.08	42.84	1080.69	32.89
64	12	12	76.9231	50.9615	50.9615	cra|mCP106681	hepatoma-derived growth factor	1	auto	0	99	AGDVLEDSPKRPK	Phospho(S)@8	-0.066815	1922.95	481.745	1923.02	481.762	4	14	7.1.1.3231.2	61.3526	0.745404	2.83231	0.849273	3.04539	1.06635	3.53629	0.912184	3.26791	2534.46	48.91	1874.87	44.17	2317.75	48.05	1433.31	37.8
64	12	12	76.9231	50.9615	50.9615	cra|mCP106681	hepatoma-derived growth factor	1	auto	0	99	AGDVLEDSPKRPK	Phospho(S)@8	-0.0652283	1922.95	481.746	1923.02	481.762	4	16	7.1.1.3237.2	61.8788	0.823928	3.03125	0.876907	3.31793	1.08203	3.81638	0.955714	3.54526	2095.79	44.49	1600.81	40.82	2118.49	45.84	1241.79	35.26
64	12	12	76.9231	50.9615	50.9615	cra|mCP106681	hepatoma-derived growth factor	1	auto	0	99	AGDVLEDSPKRPK	Phospho(S)@8	-0.0620549	1922.96	481.747	1923.02	481.762	4	14	7.1.1.3240.3	62.1715	0.924648	4.16807	0.912335	4.64576	1.07215	5.32287	0.985246	4.9845	1044.57	31.42	830.1	29.39	1184.96	34.19	638.05	25.36
64	12	12	76.9231	50.9615	50.9615	cra|mCP106681	hepatoma-derived growth factor	1	auto	0	99	AGDVLEDSPKRPK	Phospho(S)@8	-0.0448452	1922.97	481.751	1923.02	481.762	4	14	7.1.1.3243.3	62.4343	0.839129	5.7909	0.857895	6.42132	1.06603	7.45843	0.921165	6.90207	567.82	23.15	424.31	21.05	584.56	24.04	324.28	18.06
413	2.24	2.24	35.5872	4.27046	4.27046	spt|Q6PFR5; cra|mCP61882.1; cra|mCP110075; cra|mCP110074; cra|mCP110073	Transformer-2 protein homolog (TRA-2 alpha) ; NRAA Best Hit: U23484_14 Sr protein (splicing factor) protein 4, isoform b [Caenorhabditis elegans] ; NRAA Best Hit: serine/aRginine rich pre-mRNA SPlicing factor (32.7 kD) (rsp-8) [Caenorhabditis elegans] ; hypothetical protein ; hypothetical protein	1	auto	2	99	AHTPTPGIYMGR	Phospho(T)@3	-0.0112693	1523.7	508.906	1523.71	508.91	3	15	30.1.1.3389.3	72.3552	1.06918	6.64115	1.32757	6.86093	0.730765	8.12585	0.977166	8.2519	387.56	19.21	448.16	21.26	508.37	22.47	234.79	15.49
463	2.01	2.01	15.1845	0.756859	0.756859	spt|Q9QY06	Myosin IXb (Unconventional myosin-9b)	1	auto	0	95	AQDKPESPSGSTQIQR	Phospho(S)@7	-0.0481589	2095.97	524.999	2096.01	525.011	4	13	2.1.1.3197.2	56.7711	0.877219	13.096	0.82929	14.8941	0.84549	18.7941	0.706236	17.4902	108.12	10.1	78.1	9.06	116.36	10.68	47.34	7
463	2.01	2.01	15.1845	0.756859	0.756859	spt|Q9QY06	Myosin IXb (Unconventional myosin-9b)	1	auto	2	99	AQDKPESPSGSTQIQR	Phospho(S)@7	-0.0495502	2095.96	699.662	2096.01	699.679	3	14	2.1.1.3195.2	56.6225	0.912605	11.6271	0.959311	12.7033	1.04272	14.508	1.00754	13.7396	135.34	11.31	113.09	10.82	151.53	12.25	84.54	9.22
463	2.01	2.01	15.1845	0.756859	0.756859	spt|Q9QY06	Myosin IXb (Unconventional myosin-9b)	1	auto	0	99	AQDKPESPSGSTQIQR	Phospho(S)@7	-0.0222724	2095.99	699.671	2096.01	699.679	3	14	2.1.1.3198.2	56.8455	1.06306	14.4375	0.977516	16.3155	0.941381	19.226	0.926881	18.3209	81.39	8.77	69.3	8.49	106.15	10.2	46.77	6.93
105	8.84	8.84	41.4394	5.37879	5.37879	spt|O08784; gb|AAH60105.1; cra|mCP21555.2	Treacle protein (Treacher Collins syndrome protein homolog) ; Tcof1 protein ; NRAA Best Hit: treacle [Canis familiaris]	1	auto	2	99	ASAVSPEKAPMTSK	Phospho(S)@5	-0.0176925	1914.97	639.33	1914.99	639.336	3	20	3.1.1.3255.2	63.5601	1.27551	5.85156	0.978985	6.89315	1.02388	7.93816	1.00962	7.53967	457.68	20.81	390.28	20.22	716.2	26.38	286.48	17.23
105	8.84	8.84	41.4394	5.37879	5.37879	spt|O08784; gb|AAH60105.1; cra|mCP21555.2	Treacle protein (Treacher Collins syndrome protein homolog) ; Tcof1 protein ; NRAA Best Hit: treacle [Canis familiaris]	1	auto	0	99	ASAVSPEKAPMTSK	Phospho(S)@5	-0.0197063	1914.97	639.329	1914.99	639.336	3	19	3.1.1.3258.2	63.7626	1.23805	4.90252	1.04357	5.62325	0.898362	6.65	0.944292	6.42374	660.91	25.02	600.76	24.98	1003.85	31.27	386.92	20.08
105	8.84	8.84	41.4394	5.37879	5.37879	spt|O08784; gb|AAH60105.1; cra|mCP21555.2	Treacle protein (Treacher Collins syndrome protein homolog) ; Tcof1 protein ; NRAA Best Hit: treacle [Canis familiaris]	1	auto	0	99	ASAVSPEKAPMTSK	Phospho(S)@5	-0.0122004	1914.97	639.332	1914.99	639.336	3	18	3.1.1.3261.3	64.065	1.13039	6.4711	0.890802	7.6564	0.898174	9.38334	0.805892	8.80443	392.77	19.26	304.76	17.92	544.7	23	196.24	14.35
105	8.84	8.84	41.4394	5.37879	5.37879	spt|O08784; gb|AAH60105.1; cra|mCP21555.2	Treacle protein (Treacher Collins syndrome protein homolog) ; Tcof1 protein ; NRAA Best Hit: treacle [Canis familiaris]	1	auto	0	99	ASAVSPEKAPMTSK	Phospho(S)@5; Oxidation(M)@11	-0.00690805	1930.97	644.665	1930.98	644.667	3	15	2.1.1.3197.3	56.7976	0.793521	14.0621	0.823514	15.6041	0.568832	22.823	0.471835	21.6475	98.59	9.64	70.72	8.6	95.98	9.7	28.84	5.57
284	4	4	32.4415	8.69565	8.69565	cra|mCP114752	RIKEN cDNA 8430423A01 gene	1	auto	0	78	ATVTPSPVKGK	Phospho(S)@6	-0.0157211	1595.89	532.969	1595.9	532.974	3	12	3.1.1.3191.2	58.1308	0.949843	6.1817	0.604373	8.1027	0.873387	10.7956	0.531676	9.56872	461.92	20.83	243.17	16.37	538.28	22.76	152.26	12.85
284	4	4	32.4415	8.69565	8.69565	cra|mCP114752	RIKEN cDNA 8430423A01 gene	1	auto	2	99	ATVTPSPVKGK	Phospho(S)@6	-0.0248746	1595.88	532.966	1595.9	532.974	3	14	3.1.1.3182.3	57.4389	0.846724	4.86759	0.547781	6.4456	0.892446	8.62771	0.492406	7.53151	787.38	27.18	375.69	20.45	817.93	28.07	240.37	16.09
284	4	4	32.4415	8.69565	8.69565	cra|mCP114752	RIKEN cDNA 8430423A01 gene	1	auto	0	99	ATVTPSPVKGK	Phospho(S)@6	-0.00967979	1595.89	532.971	1595.9	532.974	3	14	3.1.1.3179.3	57.2016	1.0291	6.84979	0.586934	9.27738	0.867426	12.4905	0.51281	11.038	362	18.44	185.07	14.35	457.04	20.93	115.09	11.27
284	4	4	32.4415	8.69565	8.69565	cra|mCP114752	RIKEN cDNA 8430423A01 gene	1	auto	0	99	ATVTPSPVKGK	Phospho(S)@6	-0.0190164	1595.88	532.968	1595.9	532.974	3	15	3.1.1.3185.2	57.6491	0.890471	3.893	0.488367	5.49645	0.827403	7.71122	0.407004	6.70257	1196.72	33.5	509.07	24.08	1307.38	35.37	301.97	18.39
284	4	4	32.4415	8.69565	8.69565	cra|mCP114752	RIKEN cDNA 8430423A01 gene	1	auto	0	99	ATVTPSPVKGK	Phospho(S)@6	-0.0171857	1595.88	532.969	1595.9	532.974	3	16	3.1.1.3188.2	57.8874	0.873134	4.47729	0.592422	5.78603	0.834001	7.83579	0.49766	6.95651	917.69	29.36	473.55	22.83	983.03	30.79	283.14	17.49
13	24.83	24.83	62.3288	49.3151	44.1781	trm|Q5U438	Nucleophosmin 1	0	auto - low confidence	0	38	CGSGPVHISGQHLVAVEEDAESEDEDEEDVK	Phospho(S)@22	0.064465	3866.75	774.357	3866.69	774.345	5	13	9.1.1.3558.3	86.9563	1.10828	9.98247	1.05325	11.1136	1.17292	12.0243	1.24433	11.5743	167.84	12.61	153.98	12.61	228.21	15	129.48	11.4
13	24.83	24.83	62.3288	49.3151	44.1781	trm|Q5U438	Nucleophosmin 1	1	auto	2	99	CGSGPVHISGQHLVAVEEDAESEDEDEEDVK	Phospho(S)@22	0.0998176	3722.68	931.678	3722.58	931.653	4	20	4.1.1.3445.3	88.1635	1.03527	7.03331	0.954422	7.9477	1.18007	8.77737	1.13444	8.26103	347.92	18.14	289.24	17.35	441.9	20.86	244.7	15.68
13	24.83	24.83	62.3288	49.3151	44.1781	trm|Q5U438	Nucleophosmin 1	1	auto	0	99	CGSGPVHISGQHLVAVEEDAESEDEDEEDVK	Phospho(S)@22	0.088833	3722.67	931.676	3722.58	931.653	4	19	4.1.1.3447.2	88.348	1.08348	6.8945	1.02586	7.70069	1.06516	8.62508	1.10062	8.27373	354.86	18.33	317.09	18.11	471.7	21.54	242.14	15.65
13	24.83	24.83	62.3288	49.3151	44.1781	trm|Q5U438	Nucleophosmin 1	0	auto - low probability	0	96	CGSGPVHISGQHLVAVEEDAESEDEDEEDVK	Phospho(S)@9; Phospho(S)@22	0.21942	3865.68	967.426	3865.46	967.371	4	16	9.1.1.3560.3	87.1294	0.952298	16.9331	0.918037	18.9685	1.16969	21.167	1.0816	19.7688	62.44	7.68	49.93	7.21	72.95	8.49	41.87	6.48
13	24.83	24.83	62.3288	49.3151	44.1781	trm|Q5U438	Nucleophosmin 1	0	auto - low probability	0	81	CGSGPVHISGQHLVAVEEDAESEDEDEEDVK	Phospho(S)@9	-0.0601554	3866.63	967.664	3866.69	967.679	4	14	8.1.1.3611.2	88.0345	1.1162	14.8788	0.917586	17.3442	1.41531	18.4185	1.30807	17.0379	75.12	8.43	60.04	7.94	102.87	10.05	60.92	7.81
13	24.83	24.83	62.3288	49.3151	44.1781	trm|Q5U438	Nucleophosmin 1	0	auto - low probability	0	84	CGSGPVHISGQHLVAVEEDAESEDEDEEDVK	Phospho(S)@9	0.000555505	3866.69	774.345	3866.69	774.345	5	14	8.1.1.3606.2	87.6034	1.14184	8.11971	0.944789	9.42411	1.34651	10.0787	1.28138	9.40814	249.59	15.36	205.4	14.66	349.64	18.52	198.28	14.11
13	24.83	24.83	62.3288	49.3151	44.1781	trm|Q5U438	Nucleophosmin 1	0	auto - low probability	0	99	CGSGPVHISGQHLVAVEEDAESEDEDEEDVK	Phospho(S)@9	-0.0848091	3866.6	967.658	3866.69	967.679	4	16	8.1.1.3604.3	87.4553	1.43043	14.018	0.871201	17.5752	1.77401	17.9298	1.55671	16.1393	76.26	8.49	57.87	7.87	133.83	11.4	73.6	8.6
13	24.83	24.83	62.3288	49.3151	44.1781	trm|Q5U438	Nucleophosmin 1	0	auto - low probability	0	99	CGSGPVHISGQHLVAVEEDAESEDEDEEDVK	Phospho(S)@9	-0.104825	3866.58	967.653	3866.69	967.679	4	20	8.1.1.3605.3	87.5435	1.00133	17.6137	1.14745	18.6116	1.29577	19.1256	1.4976	18.7914	56.9	7.35	56.87	7.62	69.9	8.37	52.83	7.21
13	24.83	24.83	62.3288	49.3151	44.1781	trm|Q5U438	Nucleophosmin 1	0	auto - low confidence	0	63	DELHIVEAEAMNYEGSPIK	Phospho(S)@16	0.0946498	2512.27	629.076	2512.18	629.052	4	12	2.1.1.3590.2	97.3427	1.68963	11.9814	1.78891	12.6631	0.80062	13.3901	1.44261	14.5292	99.98	9.8	155.79	12.49	207.25	14.28	89.42	9.59
13	24.83	24.83	62.3288	49.3151	44.1781	trm|Q5U438	Nucleophosmin 1	1	auto	0	99	DELHIVEAEAMNYEGSPIK	Phospho(S)@16	0.102217	2512.28	629.078	2512.18	629.052	4	17	2.1.1.3586.2	96.956	1.33836	10.9676	1.35744	11.8436	0.982259	12.6807	1.34302	12.9641	129.12	11.09	152.67	12.45	212.01	14.46	107.51	10.44
13	24.83	24.83	62.3288	49.3151	44.1781	trm|Q5U438	Nucleophosmin 1	1	auto	0	99	DELHIVEAEAMNYEGSPIK	Phospho(S)@16	0.0968467	2512.28	629.077	2512.18	629.052	4	17	2.1.1.3589.2	97.2457	1.41343	12.3096	1.48134	13.1483	0.920733	14.0205	1.3738	14.6178	100.55	9.8	129.74	11.45	174.36	13.11	85.64	9.33
13	24.83	24.83	62.3288	49.3151	44.1781	trm|Q5U438	Nucleophosmin 1	1	auto	0	99	DELHIVEAEAMNYEGSPIK	Phospho(S)@16	0.0678568	2512.25	629.069	2512.18	629.052	4	16	30.1.1.3638.2	97.1488	1.17236	7.85078	1.2894	8.35361	0.857794	9.45429	1.11406	9.5498	265.91	15.91	298.65	17.41	382.46	19.44	183.66	13.67
13	24.83	24.83	62.3288	49.3151	44.1781	trm|Q5U438	Nucleophosmin 1	1	auto	0	99	DELHIVEAEAMNYEGSPIK	Phospho(S)@16	0.0722506	2512.25	629.07	2512.18	629.052	4	18	30.1.1.3640.2	97.3516	1.52397	8.15157	1.52413	8.7736	0.929311	9.26621	1.42665	9.72455	222.91	14.59	295.93	17.29	416.77	20.25	197.16	14.18
24	19.94	19.94	55.4187	27.3399	25.3695	spt|P60843; cra|mCP74465	Eukaryotic initiation factor 4A-I (eIF4A-I) (eIF-4A-I) ; NRAA Best Hit: S26281 translation initiation factor eIF-4A homolog - Caenorhabditis elegans	0	auto - low probability	0	82	DFTVSAMHGDMDQK	Phospho(S)@5	0.00703557	1900.83	634.619	1900.83	634.616	3	13	4.1.1.3212.3	62.309	0.948619	7.61308	1.46949	7.4258	0.684219	8.71227	1.01273	9.02814	314.27	17.32	402.26	20.02	365.75	19.21	197.32	14.11
2	39.81	60.62	47.749	37.6535	29.4679	trm|Q80Y52; spt|P07901; cra|mCP14256.2	Heat shock protein 1, alpha ; Heat shock protein HSP 90-alpha (HSP 86) (Tumor specific transplantation 86 kDa antigen) (TSTA) ; heat shock protein 1, alpha	1	auto	2	99	DKEVSDDEAEEKEEK	Phospho(S)@5	-0.0174111	2435.13	609.789	2435.14	609.793	4	15	8.1.1.3237.3	58.2504	1.26764	16.1744	1.81161	16.0808	0.789107	16.8931	1.43991	18.4252	61.42	7.68	96.92	9.8	95.52	9.8	54.83	7.42
2	39.81	60.62	47.749	37.6535	29.4679	trm|Q80Y52; spt|P07901; cra|mCP14256.2	Heat shock protein 1, alpha ; Heat shock protein HSP 90-alpha (HSP 86) (Tumor specific transplantation 86 kDa antigen) (TSTA) ; heat shock protein 1, alpha	0	auto - low confidence	0	52	DKEVSDDEAEEKEEKEEEKEK	Phospho(S)@5	-0.363144	3495.35	583.565	3495.71	583.625	6	12	16.1.1.3427.2	76.9867	2.0504	10.0438	2.56557	10.2122	0.650331	10.2761	1.68055	12.0404	135.57	11.49	302.96	17.26	341.03	18.38	141.25	12.08
2	39.81	60.62	47.749	37.6535	29.4679	trm|Q80Y52; spt|P07901; cra|mCP14256.2	Heat shock protein 1, alpha ; Heat shock protein HSP 90-alpha (HSP 86) (Tumor specific transplantation 86 kDa antigen) (TSTA) ; heat shock protein 1, alpha	1	auto	0	89	DKEVSDDEAEEKEEKEEEKEK	Phospho(S)@5	0.597427	3496.31	583.725	3495.71	583.625	6	13	16.1.1.3415.3	76.1189	1.45528	8.83727	1.90043	8.95964	0.643912	10.0086	1.23257	10.9006	194.37	13.67	321.75	17.86	347.03	18.57	148.53	12.37
2	39.81	60.62	47.749	37.6535	29.4679	trm|Q80Y52; spt|P07901; cra|mCP14256.2	Heat shock protein 1, alpha ; Heat shock protein HSP 90-alpha (HSP 86) (Tumor specific transplantation 86 kDa antigen) (TSTA) ; heat shock protein 1, alpha	1	auto	1.69897	98	DKEVSDDEAEEKEEKEEEKEK	Phospho(S)@5	-0.425766	3495.28	583.554	3495.71	583.625	6	14	16.1.1.3418.3	76.3423	1.8573	8.34177	2.47967	8.394	0.672318	8.42672	1.6792	9.82648	202.64	14.04	437.68	20.74	461.74	21.45	210.96	14.7
2	39.81	60.62	47.749	37.6535	29.4679	trm|Q80Y52; spt|P07901; cra|mCP14256.2	Heat shock protein 1, alpha ; Heat shock protein HSP 90-alpha (HSP 86) (Tumor specific transplantation 86 kDa antigen) (TSTA) ; heat shock protein 1, alpha	0	auto - low confidence	0	47	DKEVSDDEAEEKEEKEEEKEKEEK	Phospho(S)@5	-0.256928	4025.73	671.963	4025.99	672.006	6	12	19.1.1.4733.3	90.9264	1.62263	5.61247	1.61289	6.03541	0.608874	7.32142	0.989159	7.67	459.73	20.98	645.87	25.51	915.19	29.9	281.93	17.38
2	39.81	60.62	47.749	37.6535	29.4679	trm|Q80Y52; spt|P07901; cra|mCP14256.2	Heat shock protein 1, alpha ; Heat shock protein HSP 90-alpha (HSP 86) (Tumor specific transplantation 86 kDa antigen) (TSTA) ; heat shock protein 1, alpha	0	auto - low confidence	0	47	DKEVSDDEAEEKEEKEEEKEKEEK	Phospho(S)@5	-0.282563	4025.71	671.959	4025.99	672.006	6	12	19.1.1.4747.2	91.6819	1.61318	8.95256	1.69498	9.49944	0.736387	10.5271	1.2572	11.2326	181.53	13.19	268.01	16.4	359.27	18.79	141.49	12.12
2	39.81	60.62	47.749	37.6535	29.4679	trm|Q80Y52; spt|P07901; cra|mCP14256.2	Heat shock protein 1, alpha ; Heat shock protein HSP 90-alpha (HSP 86) (Tumor specific transplantation 86 kDa antigen) (TSTA) ; heat shock protein 1, alpha	0	auto - low confidence	0.29243	49	DKEVSDDEAEEKEEKEEEKEKEEK	Phospho(S)@5	-0.256928	4025.73	671.963	4025.99	672.006	6	12	19.1.1.4733.2	90.8998	1.66637	5.80876	1.41741	6.48366	0.775987	7.47707	1.10786	7.67433	423.62	20.1	523.01	23.11	866.04	29.02	290.96	17.55
398	2.48	2.48	12.6643	4.42055	2.27001	spt|Q6P542	ATP-binding cassette, sub-family F, member 1	0	auto - low confidence	0.468521	66	EAEQGSGEEKEEKEGDLK	Phospho(S)@6	-0.0102645	2647.26	662.822	2647.27	662.825	4	12	8.1.1.3276.3	61.097	1.63558	13.2651	1.41713	14.7521	0.876072	16.2805	1.2505	16.7492	81.79	8.83	100.96	10.15	164.12	12.65	63.41	8.12
672	1.71	1.71	17.2604	0.859951	0.859951	cra|mCP20555.2	RIKEN cDNA A930039G15 gene	1	auto	0	81	EEAKPASPSSVQDR	Phospho(S)@10	-0.00163154	1867.89	623.637	1867.89	623.638	3	12	2.1.1.3186.2	55.9585	1.53824	16.3913	1.76969	17.0627	0.749869	18.495	1.33665	19.9636	55.22	7.28	85.12	9.22	104.21	10.15	45.76	6.86
672	1.71	1.71	17.2604	0.859951	0.859951	cra|mCP20555.2	RIKEN cDNA A930039G15 gene	0	no quant - weak signal	1.69897	98	EEAKPASPSSVQDR	Phospho(S)@7	0.00207423	1867.89	623.639	1867.89	623.638	3	11	30.1.1.3182.3	55.9641									12.6	3.46	14.6	3.87	25.59	5	12.83	3.61
664	2	2	10.3093	10.3093	10.3093	spt|O55022; rf|NP_058063.2; gb|AAB97466.1; cra|mCP43343.2	Membrane associated progesterone receptor component 1 ; progesterone receptor membrane component ; putative membrane associated progesterone receptor component ; progesterone receptor membrane component 1	1	auto	2	99	EGEEPTVYSDDEEPKDETAR	Phospho(S)@9	-0.0225914	2663.11	888.712	2663.14	888.72	3	16	30.1.1.3367.3	70.35	1.41769	9.15522	1.31311	10.1025	0.955508	11.0337	1.26378	11.1783	180.7	13.11	206.68	14.53	314.29	17.55	141.58	12.04
664	2	2	10.3093	10.3093	10.3093	spt|O55022; rf|NP_058063.2; gb|AAB97466.1; cra|mCP43343.2	Membrane associated progesterone receptor component 1 ; progesterone receptor membrane component ; putative membrane associated progesterone receptor component ; progesterone receptor membrane component 1	1	auto	0	99	EGEEPTVYSDDEEPKDETAR	Phospho(S)@9	-0.0202114	2663.12	888.713	2663.14	888.72	3	17	30.1.1.3368.3	70.4421	1.23901	8.56203	1.19293	9.42428	1.04028	10.2566	1.24997	10.1767	217.95	14.39	226.47	15.23	331.3	18.06	168.9	13.08
28	17.45	17.45	44.8884	16.2162	14.8061	spt|Q9JIK5	Nucleolar RNA helicase II (Nucleolar RNA helicase Gu) (RH II/Gu) (DEAD-box protein 21)	1	auto	2	99	EIITEEPSEEEADMPKPK	Phospho(S)@8	0.0248232	2583.26	646.823	2583.24	646.817	4	14	2.1.1.3436.2	79.825	1.06414	2.62424	1.10355	2.85194	1.09756	3.10688	1.21999	3.02857	2478.33	48.48	2382.27	49.44	3235.55	56.6	1874.51	43.34
1	66.71	66.71	50.1381	36.8785	32.4586	trm|Q71LX8; sp|P11499; spt|P11499; gb|AAA37866.1; cra|mCP15535.1	Heat shock protein 84b ; HS9B_MOUSE Heat shock protein HSP 90-beta (HSP 84) (Tumor specific transplantation 84 kDa antigen) (TSTA) ; Heat shock protein HSP 90-beta (HSP 84) (Tumor specific transplantation 84 kDa antigen) (TSTA) ; heat-shock protein hsp84 ; heat shock protein 1, beta	0	auto - low confidence	0	45	EISDDEAEEEKGEKEEEDKEDEEKPK	Phospho(S)@3	-0.367641	4036.54	673.764	4036.91	673.826	6	12	15.1.1.3984.2	78.8779	1.46524	6.91352	1.42195	7.52048	0.802565	8.52135	1.14948	8.76911	313.48	17.29	388.27	19.85	563.52	23.49	223.4	15.23
1	66.71	66.71	50.1381	36.8785	32.4586	trm|Q71LX8; sp|P11499; spt|P11499; gb|AAA37866.1; cra|mCP15535.1	Heat shock protein 84b ; HS9B_MOUSE Heat shock protein HSP 90-beta (HSP 84) (Tumor specific transplantation 84 kDa antigen) (TSTA) ; Heat shock protein HSP 90-beta (HSP 84) (Tumor specific transplantation 84 kDa antigen) (TSTA) ; heat-shock protein hsp84 ; heat shock protein 1, beta	0	auto - low confidence	0	45	EISDDEAEEEKGEKEEEDKEDEEKPK	Phospho(S)@3	-0.337246	4036.57	673.769	4036.91	673.826	6	12	15.1.1.3987.2	79.1025	1.63031	8.0113	1.64324	8.58259	0.713395	9.72687	1.18077	10.2906	225.56	14.7	322.85	18.03	451.15	21.02	165.12	13.15
1	66.71	66.71	50.1381	36.8785	32.4586	trm|Q71LX8; sp|P11499; spt|P11499; gb|AAA37866.1; cra|mCP15535.1	Heat shock protein 84b ; HS9B_MOUSE Heat shock protein HSP 90-beta (HSP 84) (Tumor specific transplantation 84 kDa antigen) (TSTA) ; Heat shock protein HSP 90-beta (HSP 84) (Tumor specific transplantation 84 kDa antigen) (TSTA) ; heat-shock protein hsp84 ; heat shock protein 1, beta	0	auto - low confidence	0	45	EISDDEAEEEKGEKEEEDKEDEEKPK	Phospho(S)@3	-0.388149	4036.52	673.761	4036.91	673.826	6	12	15.1.1.4014.2	81.0518	1.7597	9.62248	1.69065	10.3823	0.666556	12.0071	1.13508	12.7346	152.32	12.08	224.31	15.03	328.84	17.92	107.19	10.68
1	66.71	66.71	50.1381	36.8785	32.4586	trm|Q71LX8; sp|P11499; spt|P11499; gb|AAA37866.1; cra|mCP15535.1	Heat shock protein 84b ; HS9B_MOUSE Heat shock protein HSP 90-beta (HSP 84) (Tumor specific transplantation 84 kDa antigen) (TSTA) ; Heat shock protein HSP 90-beta (HSP 84) (Tumor specific transplantation 84 kDa antigen) (TSTA) ; heat-shock protein hsp84 ; heat shock protein 1, beta	0	auto - low confidence	0	45	EISDDEAEEEKGEKEEEDKEDEEKPK	Phospho(S)@3	-0.363613	4036.55	673.765	4036.91	673.826	6	12	15.1.1.4017.2	81.2678	1.90591	12.2946	1.91932	13.0655	0.842373	13.3047	1.6285	14.723	91.44	9.38	152.87	12.37	213.81	14.49	92.32	9.75
1	66.71	66.71	50.1381	36.8785	32.4586	trm|Q71LX8; sp|P11499; spt|P11499; gb|AAA37866.1; cra|mCP15535.1	Heat shock protein 84b ; HS9B_MOUSE Heat shock protein HSP 90-beta (HSP 84) (Tumor specific transplantation 84 kDa antigen) (TSTA) ; Heat shock protein HSP 90-beta (HSP 84) (Tumor specific transplantation 84 kDa antigen) (TSTA) ; heat-shock protein hsp84 ; heat shock protein 1, beta	0	auto - low confidence	0	46	EISDDEAEEEKGEKEEEDKEDEEKPK	Phospho(S)@3	-0.367641	4036.54	673.764	4036.91	673.826	6	12	15.1.1.3984.3	78.9045	1.30477	5.47819	1.24445	6.031	0.816429	7.03857	1.02337	7.04911	520.68	22.25	564.4	24.02	833.48	28.57	330.35	18.52
1	66.71	66.71	50.1381	36.8785	32.4586	trm|Q71LX8; sp|P11499; spt|P11499; gb|AAA37866.1; cra|mCP15535.1	Heat shock protein 84b ; HS9B_MOUSE Heat shock protein HSP 90-beta (HSP 84) (Tumor specific transplantation 84 kDa antigen) (TSTA) ; Heat shock protein HSP 90-beta (HSP 84) (Tumor specific transplantation 84 kDa antigen) (TSTA) ; heat-shock protein hsp84 ; heat shock protein 1, beta	0	auto - low confidence	0	46	EISDDEAEEEKGEKEEEDKEDEEKPK	Phospho(S)@3	-0.366543	4036.54	673.765	4036.91	673.826	6	12	15.1.1.3996.3	79.7797	1.85065	6.12187	1.67721	6.67354	0.883811	6.98973	1.49307	7.48603	370.48	18.84	541.24	23.39	841.16	28.67	342.94	18.84
1	66.71	66.71	50.1381	36.8785	32.4586	trm|Q71LX8; sp|P11499; spt|P11499; gb|AAA37866.1; cra|mCP15535.1	Heat shock protein 84b ; HS9B_MOUSE Heat shock protein HSP 90-beta (HSP 84) (Tumor specific transplantation 84 kDa antigen) (TSTA) ; Heat shock protein HSP 90-beta (HSP 84) (Tumor specific transplantation 84 kDa antigen) (TSTA) ; heat-shock protein hsp84 ; heat shock protein 1, beta	0	auto - low confidence	0	50	EISDDEAEEEKGEKEEEDKEDEEKPK	Phospho(S)@3	-0.936242	4035.97	673.67	4036.91	673.826	6	14	14.1.1.3382.2	77.2846	0.904811	5.20074	0.839028	5.93813	0.890844	7.3502	0.752859	6.83538	675.07	25.24	493.36	22.76	749.37	27.09	315.09	18.03
1	66.71	66.71	50.1381	36.8785	32.4586	trm|Q71LX8; sp|P11499; spt|P11499; gb|AAA37866.1; cra|mCP15535.1	Heat shock protein 84b ; HS9B_MOUSE Heat shock protein HSP 90-beta (HSP 84) (Tumor specific transplantation 84 kDa antigen) (TSTA) ; Heat shock protein HSP 90-beta (HSP 84) (Tumor specific transplantation 84 kDa antigen) (TSTA) ; heat-shock protein hsp84 ; heat shock protein 1, beta	1	auto	0	84	EISDDEAEEEKGEKEEEDKEDEEKPK	Phospho(S)@3	-0.363979	4036.55	673.765	4036.91	673.826	6	13	15.1.1.3995.3	79.7074	1.85552	5.08004	1.71987	5.5079	0.819527	5.87202	1.41969	6.30872	538.09	22.72	806.1	28.51	1224.93	34.6	473.61	22.2
1	66.71	66.71	50.1381	36.8785	32.4586	trm|Q71LX8; sp|P11499; spt|P11499; gb|AAA37866.1; cra|mCP15535.1	Heat shock protein 84b ; HS9B_MOUSE Heat shock protein HSP 90-beta (HSP 84) (Tumor specific transplantation 84 kDa antigen) (TSTA) ; Heat shock protein HSP 90-beta (HSP 84) (Tumor specific transplantation 84 kDa antigen) (TSTA) ; heat-shock protein hsp84 ; heat shock protein 1, beta	1	auto	0	85	EISDDEAEEEKGEKEEEDKEDEEKPK	Phospho(S)@3	-0.391079	4036.52	673.76	4036.91	673.826	6	13	15.1.1.4024.2	81.7448	2.37922	18.7469	2.32888	19.8324	0.723543	20.0132	1.69725	23.01	37.13	6	75.32	8.66	108.38	10.3	39.07	6.4
1	66.71	66.71	50.1381	36.8785	32.4586	trm|Q71LX8; sp|P11499; spt|P11499; gb|AAA37866.1; cra|mCP15535.1	Heat shock protein 84b ; HS9B_MOUSE Heat shock protein HSP 90-beta (HSP 84) (Tumor specific transplantation 84 kDa antigen) (TSTA) ; Heat shock protein HSP 90-beta (HSP 84) (Tumor specific transplantation 84 kDa antigen) (TSTA) ; heat-shock protein hsp84 ; heat shock protein 1, beta	1	auto	0	86	EISDDEAEEEKGEKEEEDKEDEEKPK	Phospho(S)@3	-0.343105	4036.57	673.769	4036.91	673.826	6	13	15.1.1.3999.3	79.9962	1.85114	5.17917	1.73729	5.60029	0.83717	5.90694	1.46494	6.36759	518.11	22.29	784.03	28.11	1176.66	33.93	470.56	22.09
1	66.71	66.71	50.1381	36.8785	32.4586	trm|Q71LX8; sp|P11499; spt|P11499; gb|AAA37866.1; cra|mCP15535.1	Heat shock protein 84b ; HS9B_MOUSE Heat shock protein HSP 90-beta (HSP 84) (Tumor specific transplantation 84 kDa antigen) (TSTA) ; Heat shock protein HSP 90-beta (HSP 84) (Tumor specific transplantation 84 kDa antigen) (TSTA) ; heat-shock protein hsp84 ; heat shock protein 1, beta	1	auto	0	86	EISDDEAEEEKGEKEEEDKEDEEKPK	Phospho(S)@3	-0.335415	4036.57	673.77	4036.91	673.826	6	13	15.1.1.4003.2	80.259	1.84211	6.09132	1.96327	6.40584	0.766646	6.68209	1.51604	7.39712	376.87	19.05	644.48	25.36	851.72	28.95	354.22	19.13
1	66.71	66.71	50.1381	36.8785	32.4586	trm|Q71LX8; sp|P11499; spt|P11499; gb|AAA37866.1; cra|mCP15535.1	Heat shock protein 84b ; HS9B_MOUSE Heat shock protein HSP 90-beta (HSP 84) (Tumor specific transplantation 84 kDa antigen) (TSTA) ; Heat shock protein HSP 90-beta (HSP 84) (Tumor specific transplantation 84 kDa antigen) (TSTA) ; heat-shock protein hsp84 ; heat shock protein 1, beta	1	auto	0	86	EISDDEAEEEKGEKEEEDKEDEEKPK	Phospho(S)@3	-0.338344	4036.57	673.769	4036.91	673.826	6	13	15.1.1.4008.3	80.6462	2.27067	7.46303	2.21295	7.92089	0.675506	8.35661	1.50569	9.42569	236.65	15.13	456.16	21.33	659.25	25.38	220.91	15.3
1	66.71	66.71	50.1381	36.8785	32.4586	trm|Q71LX8; sp|P11499; spt|P11499; gb|AAA37866.1; cra|mCP15535.1	Heat shock protein 84b ; HS9B_MOUSE Heat shock protein HSP 90-beta (HSP 84) (Tumor specific transplantation 84 kDa antigen) (TSTA) ; Heat shock protein HSP 90-beta (HSP 84) (Tumor specific transplantation 84 kDa antigen) (TSTA) ; heat-shock protein hsp84 ; heat shock protein 1, beta	0	auto - low probability	0	88	EISDDEAEEEKGEKEEEDKEDEEKPK	Phospho(S)@3	-0.944664	4035.97	673.668	4036.91	673.826	6	15	14.1.1.3366.3	76.0095	0.838663	4.0122	0.767887	4.63307	0.833685	5.96456	0.644814	5.49034	1175.76	33.29	786.42	28.84	1209.75	34.39	470.03	22.11
1	66.71	66.71	50.1381	36.8785	32.4586	trm|Q71LX8; sp|P11499; spt|P11499; gb|AAA37866.1; cra|mCP15535.1	Heat shock protein 84b ; HS9B_MOUSE Heat shock protein HSP 90-beta (HSP 84) (Tumor specific transplantation 84 kDa antigen) (TSTA) ; Heat shock protein HSP 90-beta (HSP 84) (Tumor specific transplantation 84 kDa antigen) (TSTA) ; heat-shock protein hsp84 ; heat shock protein 1, beta	0	auto - low probability	0	89	EISDDEAEEEKGEKEEEDKEDEEKPK	Phospho(S)@3	-0.938805	4035.97	673.669	4036.91	673.826	6	15	14.1.1.3376.2	76.7859	0.947211	3.83589	0.904228	4.32074	0.845682	5.35937	0.770229	5.05983	1215.13	33.88	957.06	31.59	1412.08	37.2	580.25	24.5
1	66.71	66.71	50.1381	36.8785	32.4586	trm|Q71LX8; sp|P11499; spt|P11499; gb|AAA37866.1; cra|mCP15535.1	Heat shock protein 84b ; HS9B_MOUSE Heat shock protein HSP 90-beta (HSP 84) (Tumor specific transplantation 84 kDa antigen) (TSTA) ; Heat shock protein HSP 90-beta (HSP 84) (Tumor specific transplantation 84 kDa antigen) (TSTA) ; heat-shock protein hsp84 ; heat shock protein 1, beta	1	auto	0	97	EISDDEAEEEKGEKEEEDKEDEEKPK	Phospho(S)@3	0.580065	4037.49	808.505	4036.91	808.389	5	14	15.1.1.3990.3	79.3461	1.88679	11.2152	1.85806	11.9785	0.967766	11.7682	1.8112	13.0206	110.26	10.3	178.45	13.38	255.23	15.84	123.81	11.23
1	66.71	66.71	50.1381	36.8785	32.4586	trm|Q71LX8; sp|P11499; spt|P11499; gb|AAA37866.1; cra|mCP15535.1	Heat shock protein 84b ; HS9B_MOUSE Heat shock protein HSP 90-beta (HSP 84) (Tumor specific transplantation 84 kDa antigen) (TSTA) ; Heat shock protein HSP 90-beta (HSP 84) (Tumor specific transplantation 84 kDa antigen) (TSTA) ; heat-shock protein hsp84 ; heat shock protein 1, beta	1	auto	0	97	EISDDEAEEEKGEKEEEDKEDEEKPK	Phospho(S)@3	-0.363613	4036.55	673.765	4036.91	673.826	6	14	15.1.1.4017.3	81.2943	1.81962	11.7237	1.60992	12.8755	0.687959	14.9654	1.11559	15.7205	101.34	9.85	142.11	12	226.23	14.83	70.09	8.66
1	66.71	66.71	50.1381	36.8785	32.4586	trm|Q71LX8; sp|P11499; spt|P11499; gb|AAA37866.1; cra|mCP15535.1	Heat shock protein 84b ; HS9B_MOUSE Heat shock protein HSP 90-beta (HSP 84) (Tumor specific transplantation 84 kDa antigen) (TSTA) ; Heat shock protein HSP 90-beta (HSP 84) (Tumor specific transplantation 84 kDa antigen) (TSTA) ; heat-shock protein hsp84 ; heat shock protein 1, beta	0	auto - low probability	0	98	EISDDEAEEEKGEKEEEDKEDEEKPK	Phospho(S)@3	-0.943566	4035.97	673.668	4036.91	673.826	6	16	14.1.1.3369.2	76.2214	0.750939	3.41859	0.74056	3.8759	0.856917	4.96533	0.639196	4.53797	1718.87	40.24	1108.77	34.25	1583.57	39.45	681.16	26.48
1	66.71	66.71	50.1381	36.8785	32.4586	trm|Q71LX8; sp|P11499; spt|P11499; gb|AAA37866.1; cra|mCP15535.1	Heat shock protein 84b ; HS9B_MOUSE Heat shock protein HSP 90-beta (HSP 84) (Tumor specific transplantation 84 kDa antigen) (TSTA) ; Heat shock protein HSP 90-beta (HSP 84) (Tumor specific transplantation 84 kDa antigen) (TSTA) ; heat-shock protein hsp84 ; heat shock protein 1, beta	0	auto - low probability	2	99	EISDDEAEEEKGEKEEEDKEDEEKPK	Phospho(S)@3	-0.949791	4035.96	673.667	4036.91	673.826	6	17	14.1.1.3373.2	76.5406	0.802282	3.57337	0.787134	4.03668	0.939921	4.96159	0.745204	4.55175	1521.15	37.87	1042.94	33.14	1497.23	38.38	702.78	26.78
1	66.71	66.71	50.1381	36.8785	32.4586	trm|Q71LX8; sp|P11499; spt|P11499; gb|AAA37866.1; cra|mCP15535.1	Heat shock protein 84b ; HS9B_MOUSE Heat shock protein HSP 90-beta (HSP 84) (Tumor specific transplantation 84 kDa antigen) (TSTA) ; Heat shock protein HSP 90-beta (HSP 84) (Tumor specific transplantation 84 kDa antigen) (TSTA) ; heat-shock protein hsp84 ; heat shock protein 1, beta	0	auto - low probability	0	99	EISDDEAEEEKGEKEEEDKEDEEKPK	Phospho(S)@3	-0.944664	4035.97	673.668	4036.91	673.826	6	17	14.1.1.3370.3	76.3263	0.762204	3.42508	0.785218	3.81698	0.845741	4.85519	0.668902	4.48149	1701.54	40.05	1163.78	34.97	1591.12	39.59	705.63	26.91
1	66.71	66.71	50.1381	36.8785	32.4586	trm|Q71LX8; sp|P11499; spt|P11499; gb|AAA37866.1; cra|mCP15535.1	Heat shock protein 84b ; HS9B_MOUSE Heat shock protein HSP 90-beta (HSP 84) (Tumor specific transplantation 84 kDa antigen) (TSTA) ; Heat shock protein HSP 90-beta (HSP 84) (Tumor specific transplantation 84 kDa antigen) (TSTA) ; heat-shock protein hsp84 ; heat shock protein 1, beta	0	auto - low probability	0	99	EISDDEAEEEKGEKEEEDKEDEEKPK	Phospho(S)@3	-0.941369	4035.97	673.669	4036.91	673.826	6	18	14.1.1.3375.2	76.7036	0.831916	3.51892	0.817181	3.96316	0.885849	4.9317	0.729143	4.56871	1539.37	38.11	1095.72	33.91	1571.13	39.29	695.87	26.72
1	66.71	66.71	50.1381	36.8785	32.4586	trm|Q71LX8; sp|P11499; spt|P11499; gb|AAA37866.1; cra|mCP15535.1	Heat shock protein 84b ; HS9B_MOUSE Heat shock protein HSP 90-beta (HSP 84) (Tumor specific transplantation 84 kDa antigen) (TSTA) ; Heat shock protein HSP 90-beta (HSP 84) (Tumor specific transplantation 84 kDa antigen) (TSTA) ; heat-shock protein hsp84 ; heat shock protein 1, beta	1	auto	2	99	EKEISDDEAEEEK	Phospho(S)@5	-0.0297841	2061.91	688.309	2061.94	688.319	3	18	3.1.1.3249.3	63.0531	1.18306	7.98097	1.40109	8.32036	0.809199	9.3817	1.14197	9.64174	256.98	15.65	313.62	17.78	372.99	19.24	181.94	13.6
1	66.71	66.71	50.1381	36.8785	32.4586	trm|Q71LX8; sp|P11499; spt|P11499; gb|AAA37866.1; cra|mCP15535.1	Heat shock protein 84b ; HS9B_MOUSE Heat shock protein HSP 90-beta (HSP 84) (Tumor specific transplantation 84 kDa antigen) (TSTA) ; Heat shock protein HSP 90-beta (HSP 84) (Tumor specific transplantation 84 kDa antigen) (TSTA) ; heat-shock protein hsp84 ; heat shock protein 1, beta	1	auto	0	99	EKEISDDEAEEEK	Phospho(S)@5	-0.0248412	2061.91	688.311	2061.94	688.319	3	18	3.1.1.3246.3	62.7873	1.29399	11.286	1.62769	11.5645	0.702853	13.1193	1.15231	13.8728	124.3	10.91	176.23	13.27	197.33	14	88.8	9.54
1	66.71	66.71	50.1381	36.8785	32.4586	trm|Q71LX8; sp|P11499; spt|P11499; gb|AAA37866.1; cra|mCP15535.1	Heat shock protein 84b ; HS9B_MOUSE Heat shock protein HSP 90-beta (HSP 84) (Tumor specific transplantation 84 kDa antigen) (TSTA) ; Heat shock protein HSP 90-beta (HSP 84) (Tumor specific transplantation 84 kDa antigen) (TSTA) ; heat-shock protein hsp84 ; heat shock protein 1, beta	1	auto	0	99	EKEISDDEAEEEK	Phospho(S)@5	-0.0178846	2061.92	688.313	2061.94	688.319	3	19	3.1.1.3252.3	63.317	1.21267	10.3447	1.78713	10.2075	0.858665	10.4557	1.54566	11.4215	153.11	12.12	238.34	15.36	227.79	15.17	146.72	12.08
1	66.71	66.71	50.1381	36.8785	32.4586	trm|Q71LX8; sp|P11499; spt|P11499; gb|AAA37866.1; cra|mCP15535.1	Heat shock protein 84b ; HS9B_MOUSE Heat shock protein HSP 90-beta (HSP 84) (Tumor specific transplantation 84 kDa antigen) (TSTA) ; Heat shock protein HSP 90-beta (HSP 84) (Tumor specific transplantation 84 kDa antigen) (TSTA) ; heat-shock protein hsp84 ; heat shock protein 1, beta	1	auto	0	99	EKEISDDEAEEEK	Phospho(S)@5	-0.00669919	2061.93	688.317	2061.94	688.319	3	19	4.1.1.3213.3	62.3953	1.47543	9.32278	1.96136	9.40426	0.844453	9.42428	1.66827	10.5254	174.43	12.96	298	17.18	315.74	17.78	180.41	13.45
1	66.71	66.71	50.1381	36.8785	32.4586	trm|Q71LX8; sp|P11499; spt|P11499; gb|AAA37866.1; cra|mCP15535.1	Heat shock protein 84b ; HS9B_MOUSE Heat shock protein HSP 90-beta (HSP 84) (Tumor specific transplantation 84 kDa antigen) (TSTA) ; Heat shock protein HSP 90-beta (HSP 84) (Tumor specific transplantation 84 kDa antigen) (TSTA) ; heat-shock protein hsp84 ; heat shock protein 1, beta	1	auto	0	99	EKEISDDEAEEEK	Phospho(S)@5	-0.0326959	2061.9	688.308	2061.94	688.319	3	17	4.1.1.3216.2	62.6292	1.92577	8.16222	2.31401	8.36723	0.756722	8.27157	1.76375	9.5601	208.4	14.21	420.05	20.37	492.37	22.09	227.88	15.27
1	66.71	66.71	50.1381	36.8785	32.4586	trm|Q71LX8; sp|P11499; spt|P11499; gb|AAA37866.1; cra|mCP15535.1	Heat shock protein 84b ; HS9B_MOUSE Heat shock protein HSP 90-beta (HSP 84) (Tumor specific transplantation 84 kDa antigen) (TSTA) ; Heat shock protein HSP 90-beta (HSP 84) (Tumor specific transplantation 84 kDa antigen) (TSTA) ; heat-shock protein hsp84 ; heat shock protein 1, beta	1	auto	0	99	EKEISDDEAEEEK	Phospho(S)@5	-0.0123745	2061.92	688.315	2061.94	688.319	3	17	4.1.1.3219.2	62.8924	1.35773	11.436	1.88132	11.4421	0.847068	11.6021	1.60515	12.8237	119.57	10.72	195.94	13.93	199.17	14.14	118.99	10.91
1	66.71	66.71	50.1381	36.8785	32.4586	trm|Q71LX8; sp|P11499; spt|P11499; gb|AAA37866.1; cra|mCP15535.1	Heat shock protein 84b ; HS9B_MOUSE Heat shock protein HSP 90-beta (HSP 84) (Tumor specific transplantation 84 kDa antigen) (TSTA) ; Heat shock protein HSP 90-beta (HSP 84) (Tumor specific transplantation 84 kDa antigen) (TSTA) ; heat-shock protein hsp84 ; heat shock protein 1, beta	0	auto - low confidence	0	39	EKEISDDEAEEEKGEKEEEDKEDEEKPK	Phospho(S)@5	-0.303793	4437.85	740.648	4438.15	740.699	6	12	18.1.1.3878.3	86.6952	1.22933	4.05167	1.25592	4.38945	0.904501	4.92486	1.14421	4.94509	976.97	30.48	1068.76	33	1473.46	38.09	693.04	26.59
1	66.71	66.71	50.1381	36.8785	32.4586	trm|Q71LX8; sp|P11499; spt|P11499; gb|AAA37866.1; cra|mCP15535.1	Heat shock protein 84b ; HS9B_MOUSE Heat shock protein HSP 90-beta (HSP 84) (Tumor specific transplantation 84 kDa antigen) (TSTA) ; Heat shock protein HSP 90-beta (HSP 84) (Tumor specific transplantation 84 kDa antigen) (TSTA) ; heat-shock protein hsp84 ; heat shock protein 1, beta	0	auto - low confidence	0	43	EKEISDDEAEEEKGEKEEEDKEDEEKPK	Phospho(S)@5	0.705484	4438.86	740.817	4438.15	740.699	6	12	18.1.1.3827.2	82.9692	1.21608	5.89078	1.14733	6.53641	0.864687	7.63114	0.99927	7.51857	462.6	20.95	462.31	21.79	690.17	26	286.59	17.2
1	66.71	66.71	50.1381	36.8785	32.4586	trm|Q71LX8; sp|P11499; spt|P11499; gb|AAA37866.1; cra|mCP15535.1	Heat shock protein 84b ; HS9B_MOUSE Heat shock protein HSP 90-beta (HSP 84) (Tumor specific transplantation 84 kDa antigen) (TSTA) ; Heat shock protein HSP 90-beta (HSP 84) (Tumor specific transplantation 84 kDa antigen) (TSTA) ; heat-shock protein hsp84 ; heat shock protein 1, beta	0	auto - low confidence	0	43	EKEISDDEAEEEKGEKEEEDKEDEEKPK	Phospho(S)@5	-0.376351	4437.77	888.562	4438.15	888.637	5	12	18.1.1.3841.2	84.0026	1.41668	8.59781	1.17587	9.78945	0.959326	11.0147	1.13621	10.884	204.31	13.93	209.26	14.7	355.1	18.6	143.92	12.21
1	66.71	66.71	50.1381	36.8785	32.4586	trm|Q71LX8; sp|P11499; spt|P11499; gb|AAA37866.1; cra|mCP15535.1	Heat shock protein 84b ; HS9B_MOUSE Heat shock protein HSP 90-beta (HSP 84) (Tumor specific transplantation 84 kDa antigen) (TSTA) ; Heat shock protein HSP 90-beta (HSP 84) (Tumor specific transplantation 84 kDa antigen) (TSTA) ; heat-shock protein hsp84 ; heat shock protein 1, beta	0	auto - low confidence	0	43	EKEISDDEAEEEKGEKEEEDKEDEEKPK	Phospho(S)@5	-0.33016	4437.82	740.644	4438.15	740.699	6	12	18.1.1.3843.3	84.1772	1.09756	3.40821	1.10595	3.73359	0.843901	4.42648	0.940074	4.33353	1444.7	37.01	1391.72	37.8	1945.34	43.73	842	29.43
1	66.71	66.71	50.1381	36.8785	32.4586	trm|Q71LX8; sp|P11499; spt|P11499; gb|AAA37866.1; cra|mCP15535.1	Heat shock protein 84b ; HS9B_MOUSE Heat shock protein HSP 90-beta (HSP 84) (Tumor specific transplantation 84 kDa antigen) (TSTA) ; Heat shock protein HSP 90-beta (HSP 84) (Tumor specific transplantation 84 kDa antigen) (TSTA) ; heat-shock protein hsp84 ; heat shock protein 1, beta	0	auto - low confidence	0	43	EKEISDDEAEEEKGEKEEEDKEDEEKPK	Phospho(S)@5	0.684976	4438.83	740.813	4438.15	740.699	6	12	18.1.1.3851.2	84.7417	1.31834	4.14957	1.30454	4.51665	0.913513	5.00592	1.20035	5.06704	905.73	29.36	1029.19	32.37	1464.93	37.95	674.03	26.25
1	66.71	66.71	50.1381	36.8785	32.4586	trm|Q71LX8; sp|P11499; spt|P11499; gb|AAA37866.1; cra|mCP15535.1	Heat shock protein 84b ; HS9B_MOUSE Heat shock protein HSP 90-beta (HSP 84) (Tumor specific transplantation 84 kDa antigen) (TSTA) ; Heat shock protein HSP 90-beta (HSP 84) (Tumor specific transplantation 84 kDa antigen) (TSTA) ; heat-shock protein hsp84 ; heat shock protein 1, beta	0	auto - low confidence	0	43	EKEISDDEAEEEKGEKEEEDKEDEEKPK	Phospho(S)@5	-0.296103	4437.85	740.65	4438.15	740.699	6	12	18.1.1.3895.3	87.9208	1.54673	3.94365	1.46399	4.30133	0.947151	4.57181	1.39667	4.75169	946.05	30.05	1206.4	34.99	1795.22	41.96	819.18	28.95
1	66.71	66.71	50.1381	36.8785	32.4586	trm|Q71LX8; sp|P11499; spt|P11499; gb|AAA37866.1; cra|mCP15535.1	Heat shock protein 84b ; HS9B_MOUSE Heat shock protein HSP 90-beta (HSP 84) (Tumor specific transplantation 84 kDa antigen) (TSTA) ; Heat shock protein HSP 90-beta (HSP 84) (Tumor specific transplantation 84 kDa antigen) (TSTA) ; heat-shock protein hsp84 ; heat shock protein 1, beta	0	auto - low confidence	0	43	EKEISDDEAEEEKGEKEEEDKEDEEKPK	Phospho(S)@5	-0.369026	4437.78	888.563	4438.15	888.637	5	12	18.1.1.3903.3	88.4971	1.59896	13.5922	1.48377	14.8831	0.610046	18.5357	0.911726	19.1091	78.55	8.66	101.52	10.15	154.09	12.25	44.4	6.93
1	66.71	66.71	50.1381	36.8785	32.4586	trm|Q71LX8; sp|P11499; spt|P11499; gb|AAA37866.1; cra|mCP15535.1	Heat shock protein 84b ; HS9B_MOUSE Heat shock protein HSP 90-beta (HSP 84) (Tumor specific transplantation 84 kDa antigen) (TSTA) ; Heat shock protein HSP 90-beta (HSP 84) (Tumor specific transplantation 84 kDa antigen) (TSTA) ; heat-shock protein hsp84 ; heat shock protein 1, beta	0	auto - low confidence	0	43	EKEISDDEAEEEKGEKEEEDKEDEEKPK	Phospho(S)@5	-0.34095	4437.81	888.569	4438.15	888.637	5	12	18.1.1.3912.3	89.1445	2.37532	17.1589	2.28239	18.2076	0.977652	16.6697	2.24755	19.5792	44.38	6.56	88.23	9.38	129.33	11.27	61.84	7.94
1	66.71	66.71	50.1381	36.8785	32.4586	trm|Q71LX8; sp|P11499; spt|P11499; gb|AAA37866.1; cra|mCP15535.1	Heat shock protein 84b ; HS9B_MOUSE Heat shock protein HSP 90-beta (HSP 84) (Tumor specific transplantation 84 kDa antigen) (TSTA) ; Heat shock protein HSP 90-beta (HSP 84) (Tumor specific transplantation 84 kDa antigen) (TSTA) ; heat-shock protein hsp84 ; heat shock protein 1, beta	0	auto - low confidence	0	43	EKEISDDEAEEEKGEKEEEDKEDEEKPK	Phospho(S)@5	-0.29537	4437.85	740.65	4438.15	740.699	6	12	18.1.1.3931.3	90.5096	2.05166	7.32478	1.99722	7.81325	0.758139	8.16249	1.52514	9.05794	252.13	15.59	438.62	20.95	634.63	24.92	238.4	15.78
1	66.71	66.71	50.1381	36.8785	32.4586	trm|Q71LX8; sp|P11499; spt|P11499; gb|AAA37866.1; cra|mCP15535.1	Heat shock protein 84b ; HS9B_MOUSE Heat shock protein HSP 90-beta (HSP 84) (Tumor specific transplantation 84 kDa antigen) (TSTA) ; Heat shock protein HSP 90-beta (HSP 84) (Tumor specific transplantation 84 kDa antigen) (TSTA) ; heat-shock protein hsp84 ; heat shock protein 1, beta	0	auto - low confidence	0	43	EKEISDDEAEEEKGEKEEEDKEDEEKPK	Phospho(S)@5	0.734781	4438.88	740.821	4438.15	740.699	6	12	18.1.1.3943.3	91.3714	1.53549	10.6223	1.74	11.1006	0.696029	12.4363	1.21986	13.319	131.34	11.22	199.06	14.11	247.42	15.62	99.33	10.15
1	66.71	66.71	50.1381	36.8785	32.4586	trm|Q71LX8; sp|P11499; spt|P11499; gb|AAA37866.1; cra|mCP15535.1	Heat shock protein 84b ; HS9B_MOUSE Heat shock protein HSP 90-beta (HSP 84) (Tumor specific transplantation 84 kDa antigen) (TSTA) ; Heat shock protein HSP 90-beta (HSP 84) (Tumor specific transplantation 84 kDa antigen) (TSTA) ; heat-shock protein hsp84 ; heat shock protein 1, beta	0	auto - low confidence	0	43	EKEISDDEAEEEKGEKEEEDKEDEEKPK	Phospho(S)@5	0.634439	4438.78	740.805	4438.15	740.699	6	12	18.1.1.3951.2	91.9208	1.95369	14.5027	2.0054	15.3324	0.832005	15.4457	1.68059	17.2812	65.36	7.94	114.17	10.68	156.66	12.41	68.1	8.37
1	66.71	66.71	50.1381	36.8785	32.4586	trm|Q71LX8; sp|P11499; spt|P11499; gb|AAA37866.1; cra|mCP15535.1	Heat shock protein 84b ; HS9B_MOUSE Heat shock protein HSP 90-beta (HSP 84) (Tumor specific transplantation 84 kDa antigen) (TSTA) ; Heat shock protein HSP 90-beta (HSP 84) (Tumor specific transplantation 84 kDa antigen) (TSTA) ; heat-shock protein hsp84 ; heat shock protein 1, beta	0	auto - low confidence	0	44	EKEISDDEAEEEKGEKEEEDKEDEEKPK	Phospho(S)@5	0.6663	4438.82	740.81	4438.15	740.699	6	12	17.1.1.3707.3	84.1273	0.446544	5.08206	0.412786	6.21789	1.03538	8.11406	0.430486	6.69903	1057.48	31.46	380.22	20.76	579.33	23.87	282.23	16.94
1	66.71	66.71	50.1381	36.8785	32.4586	trm|Q71LX8; sp|P11499; spt|P11499; gb|AAA37866.1; cra|mCP15535.1	Heat shock protein 84b ; HS9B_MOUSE Heat shock protein HSP 90-beta (HSP 84) (Tumor specific transplantation 84 kDa antigen) (TSTA) ; Heat shock protein HSP 90-beta (HSP 84) (Tumor specific transplantation 84 kDa antigen) (TSTA) ; heat-shock protein hsp84 ; heat shock protein 1, beta	0	auto - low confidence	0	44	EKEISDDEAEEEKGEKEEEDKEDEEKPK	Phospho(S)@5	-0.297934	4437.85	740.649	4438.15	740.699	6	12	18.1.1.3837.3	83.734	1.11525	3.18727	1.05001	3.56032	0.942701	4.1234	0.997019	3.98661	1638.36	39.4	1498.45	39.34	2241.67	46.89	1012.71	32.2
1	66.71	66.71	50.1381	36.8785	32.4586	trm|Q71LX8; sp|P11499; spt|P11499; gb|AAA37866.1; cra|mCP15535.1	Heat shock protein 84b ; HS9B_MOUSE Heat shock protein HSP 90-beta (HSP 84) (Tumor specific transplantation 84 kDa antigen) (TSTA) ; Heat shock protein HSP 90-beta (HSP 84) (Tumor specific transplantation 84 kDa antigen) (TSTA) ; heat-shock protein hsp84 ; heat shock protein 1, beta	0	auto - low confidence	0	44	EKEISDDEAEEEKGEKEEEDKEDEEKPK	Phospho(S)@5	-0.409004	4437.74	888.556	4438.15	888.637	5	12	18.1.1.3856.2	85.1038	1.31821	14.0709	1.01103	16.5269	1.10126	18.4937	1.12147	17.6339	78.17	8.6	68.84	8.49	126.42	11.09	54.35	7.49
1	66.71	66.71	50.1381	36.8785	32.4586	trm|Q71LX8; sp|P11499; spt|P11499; gb|AAA37866.1; cra|mCP15535.1	Heat shock protein 84b ; HS9B_MOUSE Heat shock protein HSP 90-beta (HSP 84) (Tumor specific transplantation 84 kDa antigen) (TSTA) ; Heat shock protein HSP 90-beta (HSP 84) (Tumor specific transplantation 84 kDa antigen) (TSTA) ; heat-shock protein hsp84 ; heat shock protein 1, beta	0	auto - low confidence	0	44	EKEISDDEAEEEKGEKEEEDKEDEEKPK	Phospho(S)@5	-0.297934	4437.85	740.649	4438.15	740.699	6	12	18.1.1.3866.2	85.8018	1.34041	3.46881	1.3198	3.77701	0.934323	4.14303	1.24205	4.20472	1287.83	35.01	1480.49	38.82	2117.8	45.63	991.68	31.81
1	66.71	66.71	50.1381	36.8785	32.4586	trm|Q71LX8; sp|P11499; spt|P11499; gb|AAA37866.1; cra|mCP15535.1	Heat shock protein 84b ; HS9B_MOUSE Heat shock protein HSP 90-beta (HSP 84) (Tumor specific transplantation 84 kDa antigen) (TSTA) ; Heat shock protein HSP 90-beta (HSP 84) (Tumor specific transplantation 84 kDa antigen) (TSTA) ; heat-shock protein hsp84 ; heat shock protein 1, beta	0	auto - low confidence	0	44	EKEISDDEAEEEKGEKEEEDKEDEEKPK	Phospho(S)@5	-0.346443	4437.8	888.568	4438.15	888.637	5	12	18.1.1.3875.3	86.479	2.09453	10.6242	1.57738	11.9968	0.89542	12.8184	1.42265	13.5022	118.14	10.63	162.32	12.88	303.58	17.15	104.2	10.49
1	66.71	66.71	50.1381	36.8785	32.4586	trm|Q71LX8; sp|P11499; spt|P11499; gb|AAA37866.1; cra|mCP15535.1	Heat shock protein 84b ; HS9B_MOUSE Heat shock protein HSP 90-beta (HSP 84) (Tumor specific transplantation 84 kDa antigen) (TSTA) ; Heat shock protein HSP 90-beta (HSP 84) (Tumor specific transplantation 84 kDa antigen) (TSTA) ; heat-shock protein hsp84 ; heat shock protein 1, beta	0	auto - low confidence	0	44	EKEISDDEAEEEKGEKEEEDKEDEEKPK	Phospho(S)@5	-0.374825	4437.78	888.562	4438.15	888.637	5	12	18.1.1.3888.3	87.4162	1.59553	12.1158	1.31372	13.6867	0.884811	15.3884	1.17082	15.5708	98.75	9.7	113	10.77	193.3	13.71	71.68	8.66
1	66.71	66.71	50.1381	36.8785	32.4586	trm|Q71LX8; sp|P11499; spt|P11499; gb|AAA37866.1; cra|mCP15535.1	Heat shock protein 84b ; HS9B_MOUSE Heat shock protein HSP 90-beta (HSP 84) (Tumor specific transplantation 84 kDa antigen) (TSTA) ; Heat shock protein HSP 90-beta (HSP 84) (Tumor specific transplantation 84 kDa antigen) (TSTA) ; heat-shock protein hsp84 ; heat shock protein 1, beta	0	auto - low confidence	0	44	EKEISDDEAEEEKGEKEEEDKEDEEKPK	Phospho(S)@5	-0.32247	4437.83	740.645	4438.15	740.699	6	12	18.1.1.3898.2	88.11	1.60852	4.15013	1.55077	4.49418	0.95556	4.68309	1.49259	4.93844	844.13	28.41	1140.24	33.96	1665.81	40.45	781.13	28.23
1	66.71	66.71	50.1381	36.8785	32.4586	trm|Q71LX8; sp|P11499; spt|P11499; gb|AAA37866.1; cra|mCP15535.1	Heat shock protein 84b ; HS9B_MOUSE Heat shock protein HSP 90-beta (HSP 84) (Tumor specific transplantation 84 kDa antigen) (TSTA) ; Heat shock protein HSP 90-beta (HSP 84) (Tumor specific transplantation 84 kDa antigen) (TSTA) ; heat-shock protein hsp84 ; heat shock protein 1, beta	0	auto - low confidence	0	44	EKEISDDEAEEEKGEKEEEDKEDEEKPK	Phospho(S)@5	-0.29061	4437.86	740.65	4438.15	740.699	6	12	18.1.1.3913.2	89.1896	1.65049	4.55049	1.52175	4.97583	0.902075	5.32082	1.38268	5.57278	694.92	25.77	921.12	30.56	1407.14	37.11	595.7	24.78
1	66.71	66.71	50.1381	36.8785	32.4586	trm|Q71LX8; sp|P11499; spt|P11499; gb|AAA37866.1; cra|mCP15535.1	Heat shock protein 84b ; HS9B_MOUSE Heat shock protein HSP 90-beta (HSP 84) (Tumor specific transplantation 84 kDa antigen) (TSTA) ; Heat shock protein HSP 90-beta (HSP 84) (Tumor specific transplantation 84 kDa antigen) (TSTA) ; heat-shock protein hsp84 ; heat shock protein 1, beta	0	auto - low confidence	0	44	EKEISDDEAEEEKGEKEEEDKEDEEKPK	Phospho(S)@5	-0.310385	4437.84	740.647	4438.15	740.699	6	12	18.1.1.3935.2	90.77	1.98077	8.05848	1.88394	8.65482	0.779308	9.13018	1.4788	10.0006	210.02	14.21	344.64	18.6	510.37	22.34	192.55	14.18
1	66.71	66.71	50.1381	36.8785	32.4586	trm|Q71LX8; sp|P11499; spt|P11499; gb|AAA37866.1; cra|mCP15535.1	Heat shock protein 84b ; HS9B_MOUSE Heat shock protein HSP 90-beta (HSP 84) (Tumor specific transplantation 84 kDa antigen) (TSTA) ; Heat shock protein HSP 90-beta (HSP 84) (Tumor specific transplantation 84 kDa antigen) (TSTA) ; heat-shock protein hsp84 ; heat shock protein 1, beta	0	auto - low confidence	0	44	EKEISDDEAEEEKGEKEEEDKEDEEKPK	Phospho(S)@5	-0.351401	4437.8	740.64	4438.15	740.699	6	12	18.1.1.3961.2	92.6407	1.53327	16.7184	1.75091	17.4281	0.846966	18.1549	1.49371	19.667	53.15	7.14	81.06	9	99.98	9.95	49.22	7.07
1	66.71	66.71	50.1381	36.8785	32.4586	trm|Q71LX8; sp|P11499; spt|P11499; gb|AAA37866.1; cra|mCP15535.1	Heat shock protein 84b ; HS9B_MOUSE Heat shock protein HSP 90-beta (HSP 84) (Tumor specific transplantation 84 kDa antigen) (TSTA) ; Heat shock protein HSP 90-beta (HSP 84) (Tumor specific transplantation 84 kDa antigen) (TSTA) ; heat-shock protein hsp84 ; heat shock protein 1, beta	0	auto - low confidence	0	45	EKEISDDEAEEEKGEKEEEDKEDEEKPK	Phospho(S)@5	-0.315146	4437.83	740.646	4438.15	740.699	6	12	17.1.1.3697.2	83.3605	0.373232	9.06119	0.358707	11.0982	1.01634	14.7276	0.367211	11.976	376.35	18.76	117.59	11.66	172.33	13.04	85.68	9.33
1	66.71	66.71	50.1381	36.8785	32.4586	trm|Q71LX8; sp|P11499; spt|P11499; gb|AAA37866.1; cra|mCP15535.1	Heat shock protein 84b ; HS9B_MOUSE Heat shock protein HSP 90-beta (HSP 84) (Tumor specific transplantation 84 kDa antigen) (TSTA) ; Heat shock protein HSP 90-beta (HSP 84) (Tumor specific transplantation 84 kDa antigen) (TSTA) ; heat-shock protein hsp84 ; heat shock protein 1, beta	0	auto - low confidence	0	45	EKEISDDEAEEEKGEKEEEDKEDEEKPK	Phospho(S)@5	-0.291708	4437.86	740.65	4438.15	740.699	6	12	17.1.1.3712.3	84.498	0.459186	3.82791	0.465687	4.47519	0.9475	5.91746	0.444435	5.01985	1835.43	41.47	744.51	28.76	1033.99	31.95	505.73	22.67
1	66.71	66.71	50.1381	36.8785	32.4586	trm|Q71LX8; sp|P11499; spt|P11499; gb|AAA37866.1; cra|mCP15535.1	Heat shock protein 84b ; HS9B_MOUSE Heat shock protein HSP 90-beta (HSP 84) (Tumor specific transplantation 84 kDa antigen) (TSTA) ; Heat shock protein HSP 90-beta (HSP 84) (Tumor specific transplantation 84 kDa antigen) (TSTA) ; heat-shock protein hsp84 ; heat shock protein 1, beta	0	auto - low confidence	0	45	EKEISDDEAEEEKGEKEEEDKEDEEKPK	Phospho(S)@5	-0.328329	4437.82	740.644	4438.15	740.699	6	12	17.1.1.3716.3	84.7938	0.511084	4.75176	0.413651	6.09002	1.13608	7.74961	0.473345	6.31691	1105.53	32.17	398.33	21.31	693.19	26.04	324.43	18.19
1	66.71	66.71	50.1381	36.8785	32.4586	trm|Q71LX8; sp|P11499; spt|P11499; gb|AAA37866.1; cra|mCP15535.1	Heat shock protein 84b ; HS9B_MOUSE Heat shock protein HSP 90-beta (HSP 84) (Tumor specific transplantation 84 kDa antigen) (TSTA) ; Heat shock protein HSP 90-beta (HSP 84) (Tumor specific transplantation 84 kDa antigen) (TSTA) ; heat-shock protein hsp84 ; heat shock protein 1, beta	0	auto - low confidence	0	45	EKEISDDEAEEEKGEKEEEDKEDEEKPK	Phospho(S)@5	-0.336752	4437.81	740.643	4438.15	740.699	6	12	17.1.1.3737.3	86.3469	0.601034	8.93624	0.57229	10.4722	0.921543	13.6438	0.531211	11.9384	284.36	16.34	141.75	12.41	209.68	14.35	93.65	9.8
1	66.71	66.71	50.1381	36.8785	32.4586	trm|Q71LX8; sp|P11499; spt|P11499; gb|AAA37866.1; cra|mCP15535.1	Heat shock protein 84b ; HS9B_MOUSE Heat shock protein HSP 90-beta (HSP 84) (Tumor specific transplantation 84 kDa antigen) (TSTA) ; Heat shock protein HSP 90-beta (HSP 84) (Tumor specific transplantation 84 kDa antigen) (TSTA) ; heat-shock protein hsp84 ; heat shock protein 1, beta	0	auto - low confidence	0	45	EKEISDDEAEEEKGEKEEEDKEDEEKPK	Phospho(S)@5	-0.341147	4437.81	740.642	4438.15	740.699	6	12	18.1.1.3845.2	84.2979	1.25148	3.24256	1.18885	3.58281	0.930241	4.04618	1.11393	4.01309	1510.99	37.88	1564.69	40.05	2319.93	47.71	1043.5	32.7
1	66.71	66.71	50.1381	36.8785	32.4586	trm|Q71LX8; sp|P11499; spt|P11499; gb|AAA37866.1; cra|mCP15535.1	Heat shock protein 84b ; HS9B_MOUSE Heat shock protein HSP 90-beta (HSP 84) (Tumor specific transplantation 84 kDa antigen) (TSTA) ; Heat shock protein HSP 90-beta (HSP 84) (Tumor specific transplantation 84 kDa antigen) (TSTA) ; heat-shock protein hsp84 ; heat shock protein 1, beta	0	auto - low confidence	0	45	EKEISDDEAEEEKGEKEEEDKEDEEKPK	Phospho(S)@5	-0.297934	4437.85	740.649	4438.15	740.699	6	12	18.1.1.3853.3	84.9144	1.2472	4.23136	1.22712	4.63047	0.842659	5.35821	1.04153	5.35255	889.1	29.07	950.33	31.16	1360.43	36.54	574.11	24.33
1	66.71	66.71	50.1381	36.8785	32.4586	trm|Q71LX8; sp|P11499; spt|P11499; gb|AAA37866.1; cra|mCP15535.1	Heat shock protein 84b ; HS9B_MOUSE Heat shock protein HSP 90-beta (HSP 84) (Tumor specific transplantation 84 kDa antigen) (TSTA) ; Heat shock protein HSP 90-beta (HSP 84) (Tumor specific transplantation 84 kDa antigen) (TSTA) ; heat-shock protein hsp84 ; heat shock protein 1, beta	0	auto - low confidence	0	45	EKEISDDEAEEEKGEKEEEDKEDEEKPK	Phospho(S)@5	-0.297934	4437.85	740.649	4438.15	740.699	6	12	18.1.1.3854.3	84.9866	1.33405	4.45139	1.29932	4.86356	0.901066	5.42439	1.17925	5.48386	782.87	27.29	886.02	30.05	1281.3	35.47	572.36	24.23
1	66.71	66.71	50.1381	36.8785	32.4586	trm|Q71LX8; sp|P11499; spt|P11499; gb|AAA37866.1; cra|mCP15535.1	Heat shock protein 84b ; HS9B_MOUSE Heat shock protein HSP 90-beta (HSP 84) (Tumor specific transplantation 84 kDa antigen) (TSTA) ; Heat shock protein HSP 90-beta (HSP 84) (Tumor specific transplantation 84 kDa antigen) (TSTA) ; heat-shock protein hsp84 ; heat shock protein 1, beta	0	auto - low confidence	0	45	EKEISDDEAEEEKGEKEEEDKEDEEKPK	Phospho(S)@5	-0.306723	4437.84	740.648	4438.15	740.699	6	12	18.1.1.3906.3	88.713	1.57663	5.32178	1.64235	5.66134	0.881547	5.94603	1.4583	6.34641	517.96	22.27	740.97	27.29	1001.88	31.42	468.29	21.86
1	66.71	66.71	50.1381	36.8785	32.4586	trm|Q71LX8; sp|P11499; spt|P11499; gb|AAA37866.1; cra|mCP15535.1	Heat shock protein 84b ; HS9B_MOUSE Heat shock protein HSP 90-beta (HSP 84) (Tumor specific transplantation 84 kDa antigen) (TSTA) ; Heat shock protein HSP 90-beta (HSP 84) (Tumor specific transplantation 84 kDa antigen) (TSTA) ; heat-shock protein hsp84 ; heat shock protein 1, beta	0	auto - low confidence	0	45	EKEISDDEAEEEKGEKEEEDKEDEEKPK	Phospho(S)@5	-0.310019	4437.84	740.647	4438.15	740.699	6	12	18.1.1.3915.2	89.3334	1.85719	5.6654	1.66227	6.19192	0.905432	6.45287	1.51597	6.90255	432.17	20.35	625.74	25.16	984.69	31.02	406.18	20.5
1	66.71	66.71	50.1381	36.8785	32.4586	trm|Q71LX8; sp|P11499; spt|P11499; gb|AAA37866.1; cra|mCP15535.1	Heat shock protein 84b ; HS9B_MOUSE Heat shock protein HSP 90-beta (HSP 84) (Tumor specific transplantation 84 kDa antigen) (TSTA) ; Heat shock protein HSP 90-beta (HSP 84) (Tumor specific transplantation 84 kDa antigen) (TSTA) ; heat-shock protein hsp84 ; heat shock protein 1, beta	0	auto - low confidence	0	45	EKEISDDEAEEEKGEKEEEDKEDEEKPK	Phospho(S)@5	-0.301596	4437.85	740.649	4438.15	740.699	6	12	18.1.1.3916.2	89.4053	1.80985	4.76481	1.69863	5.15778	0.908786	5.32499	1.55487	5.73131	616.53	24.31	912.2	30.33	1368.95	36.62	594.32	24.72
1	66.71	66.71	50.1381	36.8785	32.4586	trm|Q71LX8; sp|P11499; spt|P11499; gb|AAA37866.1; cra|mCP15535.1	Heat shock protein 84b ; HS9B_MOUSE Heat shock protein HSP 90-beta (HSP 84) (Tumor specific transplantation 84 kDa antigen) (TSTA) ; Heat shock protein HSP 90-beta (HSP 84) (Tumor specific transplantation 84 kDa antigen) (TSTA) ; heat-shock protein hsp84 ; heat shock protein 1, beta	0	auto - low confidence	0	45	EKEISDDEAEEEKGEKEEEDKEDEEKPK	Phospho(S)@5	-0.273764	4437.88	740.653	4438.15	740.699	6	12	18.1.1.3923.3	89.9351	1.84375	6.07559	1.62045	6.67295	0.88564	7.0641	1.44554	7.50066	376.08	18.97	530.83	23.19	850.69	28.81	337.04	18.71
1	66.71	66.71	50.1381	36.8785	32.4586	trm|Q71LX8; sp|P11499; spt|P11499; gb|AAA37866.1; cra|mCP15535.1	Heat shock protein 84b ; HS9B_MOUSE Heat shock protein HSP 90-beta (HSP 84) (Tumor specific transplantation 84 kDa antigen) (TSTA) ; Heat shock protein HSP 90-beta (HSP 84) (Tumor specific transplantation 84 kDa antigen) (TSTA) ; heat-shock protein hsp84 ; heat shock protein 1, beta	0	auto - low confidence	0	46	EKEISDDEAEEEKGEKEEEDKEDEEKPK	Phospho(S)@5	-0.342245	4437.81	740.642	4438.15	740.699	6	12	18.1.1.3847.3	84.4733	1.17335	3.38974	1.16049	3.71789	0.870263	4.31334	1.01725	4.26072	1420.13	36.72	1435.52	38.35	2044.31	44.81	895.63	30.33
1	66.71	66.71	50.1381	36.8785	32.4586	trm|Q71LX8; sp|P11499; spt|P11499; gb|AAA37866.1; cra|mCP15535.1	Heat shock protein 84b ; HS9B_MOUSE Heat shock protein HSP 90-beta (HSP 84) (Tumor specific transplantation 84 kDa antigen) (TSTA) ; Heat shock protein HSP 90-beta (HSP 84) (Tumor specific transplantation 84 kDa antigen) (TSTA) ; heat-shock protein hsp84 ; heat shock protein 1, beta	0	auto - low confidence	0	46	EKEISDDEAEEEKGEKEEEDKEDEEKPK	Phospho(S)@5	-0.288779	4437.86	740.651	4438.15	740.699	6	12	18.1.1.3886.2	87.2452	1.42899	4.43439	1.43928	4.78196	0.882882	5.21873	1.27992	5.39777	770.37	27.11	965.79	31.27	1350.57	36.44	611.3	25.02
1	66.71	66.71	50.1381	36.8785	32.4586	trm|Q71LX8; sp|P11499; spt|P11499; gb|AAA37866.1; cra|mCP15535.1	Heat shock protein 84b ; HS9B_MOUSE Heat shock protein HSP 90-beta (HSP 84) (Tumor specific transplantation 84 kDa antigen) (TSTA) ; Heat shock protein HSP 90-beta (HSP 84) (Tumor specific transplantation 84 kDa antigen) (TSTA) ; heat-shock protein hsp84 ; heat shock protein 1, beta	0	auto - shared MS/MS	0	83	EKEISDDEAEEEKGEKEEEDKEDEEKPK	Phospho(S)@5	-0.324301	4437.83	740.645	4438.15	740.699	6	13	18.1.1.3842.3	84.1031	1.25692	3.63985	1.17608	4.03855	0.946714	4.54855	1.12148	4.49977	1196.4	33.7	1225.61	35.47	1844.91	42.53	831.84	29.19
1	66.71	66.71	50.1381	36.8785	32.4586	trm|Q71LX8; sp|P11499; spt|P11499; gb|AAA37866.1; cra|mCP15535.1	Heat shock protein 84b ; HS9B_MOUSE Heat shock protein HSP 90-beta (HSP 84) (Tumor specific transplantation 84 kDa antigen) (TSTA) ; Heat shock protein HSP 90-beta (HSP 84) (Tumor specific transplantation 84 kDa antigen) (TSTA) ; heat-shock protein hsp84 ; heat shock protein 1, beta	1	auto	0	84	EKEISDDEAEEEKGEKEEEDKEDEEKPK	Phospho(S)@5	0.683145	4438.83	740.813	4438.15	740.699	6	13	17.1.1.3721.2	85.137	0.565919	4.32367	0.567873	4.9802	1.01091	6.30098	0.578226	5.45592	1263.18	34.44	624.82	26.04	877.02	29.43	452.83	21.4
1	66.71	66.71	50.1381	36.8785	32.4586	trm|Q71LX8; sp|P11499; spt|P11499; gb|AAA37866.1; cra|mCP15535.1	Heat shock protein 84b ; HS9B_MOUSE Heat shock protein HSP 90-beta (HSP 84) (Tumor specific transplantation 84 kDa antigen) (TSTA) ; Heat shock protein HSP 90-beta (HSP 84) (Tumor specific transplantation 84 kDa antigen) (TSTA) ; heat-shock protein hsp84 ; heat shock protein 1, beta	1	auto	0	84	EKEISDDEAEEEKGEKEEEDKEDEEKPK	Phospho(S)@5	0.654533	4438.8	888.768	4438.15	888.637	5	13	17.1.1.3722.3	85.2376	0.538134	11.5709	0.557134	13.2097	1.01707	16.7129	0.570749	14.421	182.14	13.08	88.39	9.8	120.25	10.91	64.45	8.06
1	66.71	66.71	50.1381	36.8785	32.4586	trm|Q71LX8; sp|P11499; spt|P11499; gb|AAA37866.1; cra|mCP15535.1	Heat shock protein 84b ; HS9B_MOUSE Heat shock protein HSP 90-beta (HSP 84) (Tumor specific transplantation 84 kDa antigen) (TSTA) ; Heat shock protein HSP 90-beta (HSP 84) (Tumor specific transplantation 84 kDa antigen) (TSTA) ; heat-shock protein hsp84 ; heat shock protein 1, beta	1	auto	0	84	EKEISDDEAEEEKGEKEEEDKEDEEKPK	Phospho(S)@5	-0.317709	4437.83	740.646	4438.15	740.699	6	13	18.1.1.3830.3	83.2167	1.08682	3.83189	1.06891	4.23167	0.870487	5.00626	0.93721	4.866	1147.09	32.97	1068.01	33.17	1529.48	38.76	666.51	26.17
1	66.71	66.71	50.1381	36.8785	32.4586	trm|Q71LX8; sp|P11499; spt|P11499; gb|AAA37866.1; cra|mCP15535.1	Heat shock protein 84b ; HS9B_MOUSE Heat shock protein HSP 90-beta (HSP 84) (Tumor specific transplantation 84 kDa antigen) (TSTA) ; Heat shock protein HSP 90-beta (HSP 84) (Tumor specific transplantation 84 kDa antigen) (TSTA) ; heat-shock protein hsp84 ; heat shock protein 1, beta	0	auto - shared MS/MS	0	84	EKEISDDEAEEEKGEKEEEDKEDEEKPK	Phospho(S)@5	-0.311117	4437.84	740.647	4438.15	740.699	6	13	18.1.1.3880.2	86.8128	1.44975	4.33848	1.34912	4.77335	0.958017	5.17025	1.30185	5.27227	798.95	27.59	938.88	30.94	1421.03	37.32	644.84	25.69
1	66.71	66.71	50.1381	36.8785	32.4586	trm|Q71LX8; sp|P11499; spt|P11499; gb|AAA37866.1; cra|mCP15535.1	Heat shock protein 84b ; HS9B_MOUSE Heat shock protein HSP 90-beta (HSP 84) (Tumor specific transplantation 84 kDa antigen) (TSTA) ; Heat shock protein HSP 90-beta (HSP 84) (Tumor specific transplantation 84 kDa antigen) (TSTA) ; heat-shock protein hsp84 ; heat shock protein 1, beta	1	auto	0	84	EKEISDDEAEEEKGEKEEEDKEDEEKPK	Phospho(S)@5	-0.371468	4437.78	888.563	4438.15	888.637	5	13	18.1.1.3888.2	87.3897	1.95173	11.2796	1.71208	12.3474	0.907905	12.7464	1.56567	13.7335	107.41	10.15	160.18	12.73	257.19	15.84	104.26	10.39
1	66.71	66.71	50.1381	36.8785	32.4586	trm|Q71LX8; sp|P11499; spt|P11499; gb|AAA37866.1; cra|mCP15535.1	Heat shock protein 84b ; HS9B_MOUSE Heat shock protein HSP 90-beta (HSP 84) (Tumor specific transplantation 84 kDa antigen) (TSTA) ; Heat shock protein HSP 90-beta (HSP 84) (Tumor specific transplantation 84 kDa antigen) (TSTA) ; heat-shock protein hsp84 ; heat shock protein 1, beta	1	auto	0	84	EKEISDDEAEEEKGEKEEEDKEDEEKPK	Phospho(S)@5	-0.299032	4437.85	740.649	4438.15	740.699	6	13	18.1.1.3904.3	88.569	1.71432	4.30417	1.63834	4.65387	0.931697	4.81413	1.53749	5.14144	768.63	27.13	1096.88	33.27	1616.59	39.82	732.66	27.39
1	66.71	66.71	50.1381	36.8785	32.4586	trm|Q71LX8; sp|P11499; spt|P11499; gb|AAA37866.1; cra|mCP15535.1	Heat shock protein 84b ; HS9B_MOUSE Heat shock protein HSP 90-beta (HSP 84) (Tumor specific transplantation 84 kDa antigen) (TSTA) ; Heat shock protein HSP 90-beta (HSP 84) (Tumor specific transplantation 84 kDa antigen) (TSTA) ; heat-shock protein hsp84 ; heat shock protein 1, beta	1	auto	0	85	EKEISDDEAEEEKGEKEEEDKEDEEKPK	Phospho(S)@5	-0.325033	4437.83	740.645	4438.15	740.699	6	13	17.1.1.3710.2	84.3228	0.418085	5.00441	0.408186	6.00913	1.00971	7.89916	0.415137	6.53348	1141.96	32.7	406.02	21.45	585.74	24.04	293.91	17.26
1	66.71	66.71	50.1381	36.8785	32.4586	trm|Q71LX8; sp|P11499; spt|P11499; gb|AAA37866.1; cra|mCP15535.1	Heat shock protein 84b ; HS9B_MOUSE Heat shock protein HSP 90-beta (HSP 84) (Tumor specific transplantation 84 kDa antigen) (TSTA) ; Heat shock protein HSP 90-beta (HSP 84) (Tumor specific transplantation 84 kDa antigen) (TSTA) ; heat-shock protein hsp84 ; heat shock protein 1, beta	1	auto	0	85	EKEISDDEAEEEKGEKEEEDKEDEEKPK	Phospho(S)@5	-0.276327	4437.87	740.653	4438.15	740.699	6	13	17.1.1.3719.3	85.0158	0.532409	4.80822	0.534692	5.56849	0.981447	7.16608	0.528574	6.16944	1059.35	31.53	493.38	23.22	691.95	26.13	347.15	18.76
1	66.71	66.71	50.1381	36.8785	32.4586	trm|Q71LX8; sp|P11499; spt|P11499; gb|AAA37866.1; cra|mCP15535.1	Heat shock protein 84b ; HS9B_MOUSE Heat shock protein HSP 90-beta (HSP 84) (Tumor specific transplantation 84 kDa antigen) (TSTA) ; Heat shock protein HSP 90-beta (HSP 84) (Tumor specific transplantation 84 kDa antigen) (TSTA) ; heat-shock protein hsp84 ; heat shock protein 1, beta	1	auto	0	85	EKEISDDEAEEEKGEKEEEDKEDEEKPK	Phospho(S)@5	0.682413	4438.83	740.813	4438.15	740.699	6	13	17.1.1.3721.3	85.1636	0.592208	3.82959	0.54807	4.54624	1.00572	5.79807	0.5552	4.99676	1561.99	38.29	745.68	28.55	1134.86	33.39	537.65	23.41
1	66.71	66.71	50.1381	36.8785	32.4586	trm|Q71LX8; sp|P11499; spt|P11499; gb|AAA37866.1; cra|mCP15535.1	Heat shock protein 84b ; HS9B_MOUSE Heat shock protein HSP 90-beta (HSP 84) (Tumor specific transplantation 84 kDa antigen) (TSTA) ; Heat shock protein HSP 90-beta (HSP 84) (Tumor specific transplantation 84 kDa antigen) (TSTA) ; heat-shock protein hsp84 ; heat shock protein 1, beta	1	auto	0	85	EKEISDDEAEEEKGEKEEEDKEDEEKPK	Phospho(S)@5	-0.266806	4437.88	740.654	4438.15	740.699	6	13	17.1.1.3730.2	85.8023	0.600015	7.07512	0.605908	8.08845	0.984543	10.2261	0.600865	8.96717	455.52	20.69	240.41	16.09	335.32	18.19	169.69	13.12
1	66.71	66.71	50.1381	36.8785	32.4586	trm|Q71LX8; sp|P11499; spt|P11499; gb|AAA37866.1; cra|mCP15535.1	Heat shock protein 84b ; HS9B_MOUSE Heat shock protein HSP 90-beta (HSP 84) (Tumor specific transplantation 84 kDa antigen) (TSTA) ; Heat shock protein HSP 90-beta (HSP 84) (Tumor specific transplantation 84 kDa antigen) (TSTA) ; heat-shock protein hsp84 ; heat shock protein 1, beta	1	auto	0	85	EKEISDDEAEEEKGEKEEEDKEDEEKPK	Phospho(S)@5	-0.341513	4437.81	740.642	4438.15	740.699	6	13	18.1.1.3847.2	84.4463	1.29275	3.74741	1.27894	4.08514	0.86604	4.63364	1.11563	4.66848	1118.45	32.62	1245.96	35.64	1773.86	41.74	773.59	28.2
1	66.71	66.71	50.1381	36.8785	32.4586	trm|Q71LX8; sp|P11499; spt|P11499; gb|AAA37866.1; cra|mCP15535.1	Heat shock protein 84b ; HS9B_MOUSE Heat shock protein HSP 90-beta (HSP 84) (Tumor specific transplantation 84 kDa antigen) (TSTA) ; Heat shock protein HSP 90-beta (HSP 84) (Tumor specific transplantation 84 kDa antigen) (TSTA) ; heat-shock protein hsp84 ; heat shock protein 1, beta	1	auto	0	85	EKEISDDEAEEEKGEKEEEDKEDEEKPK	Phospho(S)@5	-0.297201	4437.85	740.649	4438.15	740.699	6	13	18.1.1.3854.2	84.9597	1.31011	4.58607	1.30245	4.98923	0.83115	5.7116	1.09037	5.77544	742.84	26.59	842.74	29.29	1193.97	34.23	502.16	22.76
1	66.71	66.71	50.1381	36.8785	32.4586	trm|Q71LX8; sp|P11499; spt|P11499; gb|AAA37866.1; cra|mCP15535.1	Heat shock protein 84b ; HS9B_MOUSE Heat shock protein HSP 90-beta (HSP 84) (Tumor specific transplantation 84 kDa antigen) (TSTA) ; Heat shock protein HSP 90-beta (HSP 84) (Tumor specific transplantation 84 kDa antigen) (TSTA) ; heat-shock protein hsp84 ; heat shock protein 1, beta	1	auto	0	85	EKEISDDEAEEEKGEKEEEDKEDEEKPK	Phospho(S)@5	-0.286947	4437.86	740.651	4438.15	740.699	6	13	18.1.1.3871.2	86.1635	1.45935	3.58938	1.34904	3.95383	0.991841	4.236	1.34772	4.32098	1164.31	33.3	1368.14	37.35	2084.57	45.21	972.84	31.51
1	66.71	66.71	50.1381	36.8785	32.4586	trm|Q71LX8; sp|P11499; spt|P11499; gb|AAA37866.1; cra|mCP15535.1	Heat shock protein 84b ; HS9B_MOUSE Heat shock protein HSP 90-beta (HSP 84) (Tumor specific transplantation 84 kDa antigen) (TSTA) ; Heat shock protein HSP 90-beta (HSP 84) (Tumor specific transplantation 84 kDa antigen) (TSTA) ; heat-shock protein hsp84 ; heat shock protein 1, beta	1	auto	0	85	EKEISDDEAEEEKGEKEEEDKEDEEKPK	Phospho(S)@5	-0.288412	4437.86	740.651	4438.15	740.699	6	13	18.1.1.3886.3	87.2721	1.48372	4.39816	1.46546	4.75795	0.835434	5.26816	1.23317	5.46304	772.11	27.15	985.58	31.59	1405.47	37.13	590.3	24.68
1	66.71	66.71	50.1381	36.8785	32.4586	trm|Q71LX8; sp|P11499; spt|P11499; gb|AAA37866.1; cra|mCP15535.1	Heat shock protein 84b ; HS9B_MOUSE Heat shock protein HSP 90-beta (HSP 84) (Tumor specific transplantation 84 kDa antigen) (TSTA) ; Heat shock protein HSP 90-beta (HSP 84) (Tumor specific transplantation 84 kDa antigen) (TSTA) ; heat-shock protein hsp84 ; heat shock protein 1, beta	1	auto	0	85	EKEISDDEAEEEKGEKEEEDKEDEEKPK	Phospho(S)@5	-0.296103	4437.85	740.65	4438.15	740.699	6	13	18.1.1.3930.2	90.4109	1.97408	6.51189	1.7332	7.12264	0.837245	7.53554	1.46162	8.11157	321.1	17.55	484.76	22.14	777.67	27.53	290.97	17.44
1	66.71	66.71	50.1381	36.8785	32.4586	trm|Q71LX8; sp|P11499; spt|P11499; gb|AAA37866.1; cra|mCP15535.1	Heat shock protein 84b ; HS9B_MOUSE Heat shock protein HSP 90-beta (HSP 84) (Tumor specific transplantation 84 kDa antigen) (TSTA) ; Heat shock protein HSP 90-beta (HSP 84) (Tumor specific transplantation 84 kDa antigen) (TSTA) ; heat-shock protein hsp84 ; heat shock protein 1, beta	1	auto	0	85	EKEISDDEAEEEKGEKEEEDKEDEEKPK	Phospho(S)@5	0.706949	4438.86	740.817	4438.15	740.699	6	13	18.1.1.3949.2	91.7767	1.38203	12.2505	1.53622	12.9054	0.881077	13.8009	1.36334	14.5033	102.54	9.9	137.21	11.75	173.86	13.11	86.67	9.38
1	66.71	66.71	50.1381	36.8785	32.4586	trm|Q71LX8; sp|P11499; spt|P11499; gb|AAA37866.1; cra|mCP15535.1	Heat shock protein 84b ; HS9B_MOUSE Heat shock protein HSP 90-beta (HSP 84) (Tumor specific transplantation 84 kDa antigen) (TSTA) ; Heat shock protein HSP 90-beta (HSP 84) (Tumor specific transplantation 84 kDa antigen) (TSTA) ; heat-shock protein hsp84 ; heat shock protein 1, beta	1	auto	1.52288	97	EKEISDDEAEEEKGEKEEEDKEDEEKPK	Phospho(S)@5	-0.305624	4437.84	740.648	4438.15	740.699	6	14	17.1.1.3700.3	83.6085	0.363013	7.1221	0.359031	8.6405	0.844656	12.1372	0.305455	10.1394	620.15	24.08	193.94	14.97	276.19	16.49	117.44	11
1	66.71	66.71	50.1381	36.8785	32.4586	trm|Q71LX8; sp|P11499; spt|P11499; gb|AAA37866.1; cra|mCP15535.1	Heat shock protein 84b ; HS9B_MOUSE Heat shock protein HSP 90-beta (HSP 84) (Tumor specific transplantation 84 kDa antigen) (TSTA) ; Heat shock protein HSP 90-beta (HSP 84) (Tumor specific transplantation 84 kDa antigen) (TSTA) ; heat-shock protein hsp84 ; heat shock protein 1, beta	1	auto	0	97	EKEISDDEAEEEKGEKEEEDKEDEEKPK	Phospho(S)@5	0.668131	4438.82	740.81	4438.15	740.699	6	14	17.1.1.3732.2	85.9506	0.630118	7.17842	0.590175	8.42696	0.99941	10.659	0.5941	9.29325	429.05	20.07	220.56	15.46	331.68	18.06	158.03	12.69
1	66.71	66.71	50.1381	36.8785	32.4586	trm|Q71LX8; sp|P11499; spt|P11499; gb|AAA37866.1; cra|mCP15535.1	Heat shock protein 84b ; HS9B_MOUSE Heat shock protein HSP 90-beta (HSP 84) (Tumor specific transplantation 84 kDa antigen) (TSTA) ; Heat shock protein HSP 90-beta (HSP 84) (Tumor specific transplantation 84 kDa antigen) (TSTA) ; heat-shock protein hsp84 ; heat shock protein 1, beta	1	auto	0	97	EKEISDDEAEEEKGEKEEEDKEDEEKPK	Phospho(S)@5	-0.302695	4437.85	740.649	4438.15	740.699	6	14	18.1.1.3825.2	82.8221	1.11506	7.68637	1.07128	8.53469	0.875575	10.0819	0.944781	9.80211	281.73	16.34	262.89	16.46	385.41	19.44	165.02	13.04
199	5.69	5.86	24.9022	4.56323	4.56323	cra|mCP6013	topoisomerase (DNA) I	1	auto	0	94	EKENGFSSPPR	Phospho(S)@7	-0.0169545	1615.73	539.585	1615.75	539.59	3	13	3.1.1.3201.2	58.9739	1.13099	9.56041	1.36564	9.92947	0.858159	11.0465	1.18043	11.3038	182.61	13.19	217.22	14.8	253.38	15.87	133.64	11.62
199	5.69	5.86	24.9022	4.56323	4.56323	cra|mCP6013	topoisomerase (DNA) I	0	auto - low confidence	0	27	EKENGFSSPPR	Phospho(S)@8	0.00153558	1615.75	539.591	1615.75	539.59	3	11	3.1.1.3204.3	59.2553	1.33542	13.0569	1.89406	12.989	0.960795	12.6073	1.83299	14.0713	92.52	9.43	152.64	12.29	151.58	12.37	105.14	10.2
199	5.69	5.86	24.9022	4.56323	4.56323	cra|mCP6013	topoisomerase (DNA) I	0	auto - low confidence	0	69	EKENGFSSPPR	Phospho(S)@8	-0.0220805	1615.73	539.583	1615.75	539.59	3	12	3.1.1.3198.3	58.7468	1.18754	10.321	1.20785	11.2189	0.920063	12.6436	1.11935	12.5876	152.63	12.04	160.58	12.81	222.37	14.8	105.92	10.39
199	5.69	5.86	24.9022	4.56323	4.56323	cra|mCP6013	topoisomerase (DNA) I	1	auto	0	76	EKENGFSSPPR	Phospho(S)@8	-0.0107301	1615.74	539.587	1615.75	539.59	3	12	3.1.1.3241.3	62.3497	1.11495	11.4858	1.28281	12.0868	0.989417	13.0645	1.27843	13.1978	127.19	11	142.12	12	173.98	13.15	100.81	10.05
199	5.69	5.86	24.9022	4.56323	4.56323	cra|mCP6013	topoisomerase (DNA) I	1	auto	0	95	EKENGFSSPPR	Phospho(S)@8	0.000354788	1615.75	539.59	1615.75	539.59	3	13	2.1.1.3225.2	58.917	0.918969	8.83605	1.20229	9.016	0.995636	9.86509	1.20571	9.83028	235.81	14.97	246.95	15.81	265.86	16.34	176.27	13.23
199	5.69	5.86	24.9022	4.56323	4.56323	cra|mCP6013	topoisomerase (DNA) I	1	auto	2	99	EKENGFSSPPR	Phospho(S)@8	-0.0208816	1615.73	539.583	1615.75	539.59	3	14	2.1.1.3228.3	59.1815	0.884251	12.7869	0.783641	14.8228	1.6442	15.643	1.2978	13.8185	113.51	10.34	77.48	9.06	123.14	11.05	91.33	9.49
145	7.29	7.35	58.0367	6.58037	4.63862	cra|mCP113751	NRAA Best Hit: similar to Ser/Arg-related nuclear matrix protein; plenty-of-prolines-101; serine/arginine repetitive matrix protein 1	1	auto	2	99	EKSPELPEPSVR	Phospho(S)@3	-0.0179082	1734.86	579.295	1734.88	579.301	3	14	2.1.1.3365.3	71.8004	1.05971	3.84688	1.03474	4.26436	0.93919	4.95643	0.978859	4.77934	1150.98	33.02	1037.38	32.73	1496.39	38.35	698.49	26.7
145	7.29	7.35	58.0367	6.58037	4.63862	cra|mCP113751	NRAA Best Hit: similar to Ser/Arg-related nuclear matrix protein; plenty-of-prolines-101; serine/arginine repetitive matrix protein 1	1	auto	0	99	EKSPELPEPSVR	Phospho(S)@3	0.000582098	1734.88	579.301	1734.88	579.301	3	14	2.1.1.3363.3	71.5898	1.04274	3.66707	1.07642	3.9995	0.901057	4.66395	0.976947	4.53776	1277.77	34.8	1198.05	35.09	1634.63	40.14	773.92	28.09
63	12	12	43.0903	6.63765	6.63765	spt|Q8K019; rf|NP_722482.1; cra|mCP12362.2; cra|mCP110613	Bcl-2-associated transcription factor 1 (Btf) ; Bcl-2-associated transcription factor ; NRAA Best Hit: similar to Bcl-2-associated transcription factor ; NRAA Best Hit: similar to Bcl-2-associated transcription factor	1	auto	2	99	ELFDYSPPLHK	Phospho(S)@6	0.0483187	1712.89	571.971	1712.84	571.955	3	14	2.1.1.3519.2	90.3441	1.12784	5.04209	0.982157	5.76844	0.970233	6.73199	0.959825	6.41532	650.03	24.8	556.1	24.06	899.44	29.65	386.81	19.95
131	7.96	7.96	33.0065	28.1046	15.0327	gb|AAH49098.1; cra|mCP5850.2	Hnrpd protein ; heterogeneous nuclear ribonucleoprotein D	0	auto - low probability	0	72	EQYQQQQQWGSRGGFAGRARGRGGDQQSGYGK	Dioxidation(W)@9; Phospho(S)@11	0.208185	3928.02	655.678	3927.81	655.643	6	14	13.1.1.3313.2	79.6035	0.934158	4.40559	0.759401	5.25106	1.24325	5.99386	0.950963	5.35867	925.47	29.53	612.17	25.53	1060.65	32.22	545.63	23.49
131	7.96	7.96	33.0065	28.1046	15.0327	gb|AAH49098.1; cra|mCP5850.2	Hnrpd protein ; heterogeneous nuclear ribonucleoprotein D	0	auto - low probability	1	90	EQYQQQQQWGSRGGFAGRARGRGGDQQSGYGK	Phospho(S)@11	0.208185	3928.02	655.678	3927.81	655.643	6	15	13.1.1.3305.3	78.8949	0.879032	5.59726	0.832505	6.35322	1.08639	7.39018	0.910977	6.78925	592.46	23.64	429.62	21.24	638.93	25.08	334.61	18.38
131	7.96	7.96	33.0065	28.1046	15.0327	gb|AAH49098.1; cra|mCP5850.2	Hnrpd protein ; heterogeneous nuclear ribonucleoprotein D	0	auto - low confidence	0	53	EQYQQQQQWGSRGGFAGRARGRGGDQQSGYGK	Phospho(S)@11	0.216972	3928.03	655.679	3927.81	655.643	6	14	13.1.1.3306.2	78.9586	0.883845	5.20556	0.793721	6.01957	1.103	7.04222	0.881815	6.40404	682	25.36	471.51	22.32	739.52	26.94	372.85	19.44
486	2	7.96	33.101	27.8746	13.9373	cra|mCP98314	heterogeneous nuclear ribonucleoprotein D	0	auto - low probability	0	72	EQYQQQQQWGSRGGFAGRARGRGGDQQSGYGK	Phospho(S)@11	0.208185	3928.02	655.678	3927.81	655.643	6	14	13.1.1.3313.2	79.6035	0.934158	4.40559	0.759401	5.25106	1.24325	5.99386	0.950963	5.35867	925.47	29.53	612.17	25.53	1060.65	32.22	545.63	23.49
486	2	7.96	33.101	27.8746	13.9373	cra|mCP98314	heterogeneous nuclear ribonucleoprotein D	0	auto - low probability	0	90	EQYQQQQQWGSRGGFAGRARGRGGDQQSGYGK	Phospho(S)@11	0.208185	3928.02	655.678	3927.81	655.643	6	15	13.1.1.3305.3	78.8949	0.879032	5.59726	0.832505	6.35322	1.08639	7.39018	0.910977	6.78925	592.46	23.64	429.62	21.24	638.93	25.08	334.61	18.38
486	2	7.96	33.101	27.8746	13.9373	cra|mCP98314	heterogeneous nuclear ribonucleoprotein D	0	auto - low confidence	0	53	EQYQQQQQWGSRGGFAGRARGRGGDQQSGYGK	Phospho(S)@11	0.216972	3928.03	655.679	3927.81	655.643	6	14	13.1.1.3306.2	78.9586	0.883845	5.20556	0.793721	6.01957	1.103	7.04222	0.881815	6.40404	682	25.36	471.51	22.32	739.52	26.94	372.85	19.44
371	3.06	3.06	12.1771	4.79705	1.23001	rf|XP_128090.5	similar to c-Mpl binding protein isoform a	1	auto	0	97	EQYVPPRSPK	Phospho(S)@8	-0.0237574	1567.78	523.6	1567.8	523.607	3	13	2.1.1.3216.3	58.2223	1.19852	7.38138	1.19476	8.06805	0.870965	9.28969	1.04814	9.2285	296.9	16.79	308.98	17.78	436.56	20.71	192.93	14.07
371	3.06	3.06	12.1771	4.79705	1.23001	rf|XP_128090.5	similar to c-Mpl binding protein isoform a	1	auto	0	97	EQYVPPRSPK	Phospho(S)@8	-0.0230251	1567.78	523.6	1567.8	523.607	3	13	2.1.1.3219.2	58.4343	1.1769	5.64445	1.06276	6.36438	0.846896	7.6292	0.906571	7.40832	509.76	21.98	471.89	22.09	736.03	26.81	286.51	17.26
371	3.06	3.06	12.1771	4.79705	1.23001	rf|XP_128090.5	similar to c-Mpl binding protein isoform a	1	auto	2	99	EQYVPPRSPK	Phospho(S)@8	-0.0140545	1567.79	523.603	1567.8	523.607	3	14	2.1.1.3222.3	58.7035	1.02602	7.66564	1.08327	8.31423	0.815804	10.0148	0.890136	9.77488	294.35	16.7	277.74	16.88	370.52	19.1	162.44	12.93
2	39.81	60.62	47.749	37.6535	29.4679	trm|Q80Y52; spt|P07901; cra|mCP14256.2	Heat shock protein 1, alpha ; Heat shock protein HSP 90-alpha (HSP 86) (Tumor specific transplantation 86 kDa antigen) (TSTA) ; heat shock protein 1, alpha	1	auto	2	99	ESDDKPEIEDVGSDEEEEEK	Phospho(S)@13	-0.0561071	2819.16	940.726	2819.21	940.745	3	20	3.1.1.3373.3	74.97	1.59084	6.58239	1.25117	7.53155	1.03333	8.15813	1.30224	8.16557	334.44	17.83	364.48	19.39	652.73	25.2	270.01	16.7
2	39.81	60.62	47.749	37.6535	29.4679	trm|Q80Y52; spt|P07901; cra|mCP14256.2	Heat shock protein 1, alpha ; Heat shock protein HSP 90-alpha (HSP 86) (Tumor specific transplantation 86 kDa antigen) (TSTA) ; heat shock protein 1, alpha	1	auto	2	99	ESDDKPEIEDVGSDEEEEEKK	Phospho(S)@13	0.00289749	3091.41	773.86	3091.41	773.86	4	22	7.1.1.3345.3	72.1251	1.43226	3.91917	1.49117	4.18884	0.950553	4.41309	1.42771	4.61233	987.45	30.71	1282.57	35.99	1735.11	41.38	874.03	29.77
2	39.81	60.62	47.749	37.6535	29.4679	trm|Q80Y52; spt|P07901; cra|mCP14256.2	Heat shock protein 1, alpha ; Heat shock protein HSP 90-alpha (HSP 86) (Tumor specific transplantation 86 kDa antigen) (TSTA) ; heat shock protein 1, alpha	0	auto - low probability	2	99	ESDDKPEIEDVGSDEEEEEKKDGDK	Phospho(S)@13	-0.602998	3650.08	609.354	3650.68	609.454	6	19	11.1.1.3290.2	73.1648	1.17355	3.25014	1.122	3.60013	0.951386	4.09217	1.07518	4.00936	1543.42	38.26	1508.39	39.38	2222.17	46.71	1028.82	32.42
2	39.81	60.62	47.749	37.6535	29.4679	trm|Q80Y52; spt|P07901; cra|mCP14256.2	Heat shock protein 1, alpha ; Heat shock protein HSP 90-alpha (HSP 86) (Tumor specific transplantation 86 kDa antigen) (TSTA) ; heat shock protein 1, alpha	1	auto	0	99	ESDDKPEIEDVGSDEEEEEKKDGDK	Phospho(S)@13	-0.257725	3650.42	731.092	3650.68	731.144	5	15	11.1.1.3296.3	73.7567	1.26424	5.01831	1.09068	5.70186	1.01985	6.39775	1.1204	6.2188	626.59	24.37	595.28	24.82	971.86	30.82	435.24	21.12
2	39.81	60.62	47.749	37.6535	29.4679	trm|Q80Y52; spt|P07901; cra|mCP14256.2	Heat shock protein 1, alpha ; Heat shock protein HSP 90-alpha (HSP 86) (Tumor specific transplantation 86 kDa antigen) (TSTA) ; heat shock protein 1, alpha	0	auto - low confidence	0	46	ESDDKPEIEDVGSDEEEEEKKDGDKK	Phospho(S)@13	-0.358286	3922.52	654.761	3922.88	654.82	6	12	15.1.1.3989.2	79.2472	1.2687	5.16578	0.900877	6.2541	0.806187	7.9729	0.731538	7.52851	586.44	23.54	460.18	22.07	912.79	29.68	265.97	16.94
2	39.81	60.62	47.749	37.6535	29.4679	trm|Q80Y52; spt|P07901; cra|mCP14256.2	Heat shock protein 1, alpha ; Heat shock protein HSP 90-alpha (HSP 86) (Tumor specific transplantation 86 kDa antigen) (TSTA) ; heat shock protein 1, alpha	0	auto - low confidence	0	46	ESDDKPEIEDVGSDEEEEEKKDGDKK	Phospho(S)@13	-0.361216	3922.52	654.76	3922.88	654.82	6	12	15.1.1.4006.2	80.4753	1.68054	6.1172	1.1977	7.16482	0.888585	8.27771	1.07197	8.20314	379	18.97	395.39	20.27	781.41	27.48	251.88	16.37
2	39.81	60.62	47.749	37.6535	29.4679	trm|Q80Y52; spt|P07901; cra|mCP14256.2	Heat shock protein 1, alpha ; Heat shock protein HSP 90-alpha (HSP 86) (Tumor specific transplantation 86 kDa antigen) (TSTA) ; heat shock protein 1, alpha	0	auto - low confidence	0	46	ESDDKPEIEDVGSDEEEEEKKDGDKK	Phospho(S)@13	-0.373301	3922.51	654.758	3922.88	654.82	6	12	15.1.1.4010.2	80.7637	1.57845	6.71592	1.09095	7.99544	0.856883	9.57747	0.941589	9.32492	320.68	17.44	304.73	17.86	621	24.47	187.2	14.18
2	39.81	60.62	47.749	37.6535	29.4679	trm|Q80Y52; spt|P07901; cra|mCP14256.2	Heat shock protein 1, alpha ; Heat shock protein HSP 90-alpha (HSP 86) (Tumor specific transplantation 86 kDa antigen) (TSTA) ; heat shock protein 1, alpha	0	auto - low confidence	0	46	ESDDKPEIEDVGSDEEEEEKKDGDKK	Phospho(S)@13	0.601187	3923.48	654.921	3922.88	654.82	6	12	15.1.1.4015.2	81.1238	1.40799	8.43319	1.06346	9.88897	0.886323	11.7384	0.949399	11.3739	212.13	14.18	196.5	14.32	366.43	18.84	124.86	11.49
2	39.81	60.62	47.749	37.6535	29.4679	trm|Q80Y52; spt|P07901; cra|mCP14256.2	Heat shock protein 1, alpha ; Heat shock protein HSP 90-alpha (HSP 86) (Tumor specific transplantation 86 kDa antigen) (TSTA) ; heat shock protein 1, alpha	0	auto - low confidence	0	47	ESDDKPEIEDVGSDEEEEEKKDGDKK	Phospho(S)@13	-0.353892	3922.52	654.761	3922.88	654.82	6	12	15.1.1.3972.2	77.9958	1.21915	9.99397	0.992791	11.6166	0.613682	16.0504	0.613672	15.5342	159.57	12.29	137.99	12	238.67	15.2	60.71	8.19
2	39.81	60.62	47.749	37.6535	29.4679	trm|Q80Y52; spt|P07901; cra|mCP14256.2	Heat shock protein 1, alpha ; Heat shock protein HSP 90-alpha (HSP 86) (Tumor specific transplantation 86 kDa antigen) (TSTA) ; heat shock protein 1, alpha	0	auto - low confidence	0	47	ESDDKPEIEDVGSDEEEEEKKDGDKK	Phospho(S)@13	-0.363413	3922.52	654.76	3922.88	654.82	6	12	15.1.1.3983.2	78.8041	1.07688	3.81118	0.812872	4.60126	0.912453	5.71772	0.747082	5.27804	1154.63	33	817.53	29.48	1525.45	38.46	534.79	23.73
2	39.81	60.62	47.749	37.6535	29.4679	trm|Q80Y52; spt|P07901; cra|mCP14256.2	Heat shock protein 1, alpha ; Heat shock protein HSP 90-alpha (HSP 86) (Tumor specific transplantation 86 kDa antigen) (TSTA) ; heat shock protein 1, alpha	0	auto - low confidence	0	47	ESDDKPEIEDVGSDEEEEEKKDGDKK	Phospho(S)@13	-0.355723	3922.52	654.761	3922.88	654.82	6	12	15.1.1.3995.2	79.6807	1.36429	5.09977	0.972121	6.11432	0.863603	7.48461	0.845609	7.13753	585.67	23.54	495.92	22.85	980.28	30.77	307.04	18.11
2	39.81	60.62	47.749	37.6535	29.4679	trm|Q80Y52; spt|P07901; cra|mCP14256.2	Heat shock protein 1, alpha ; Heat shock protein HSP 90-alpha (HSP 86) (Tumor specific transplantation 86 kDa antigen) (TSTA) ; heat shock protein 1, alpha	0	auto - low confidence	0	47	ESDDKPEIEDVGSDEEEEEKKDGDKK	Phospho(S)@13	-0.365977	3922.51	654.759	3922.88	654.82	6	12	15.1.1.3996.2	79.7529	1.34733	5.19931	1.08268	6.00815	0.780062	7.41632	0.850677	7.23109	567.6	23.19	535.28	23.58	938.22	30.17	299.35	17.86
2	39.81	60.62	47.749	37.6535	29.4679	trm|Q80Y52; spt|P07901; cra|mCP14256.2	Heat shock protein 1, alpha ; Heat shock protein HSP 90-alpha (HSP 86) (Tumor specific transplantation 86 kDa antigen) (TSTA) ; heat shock protein 1, alpha	0	auto - low confidence	0	47	ESDDKPEIEDVGSDEEEEEKKDGDKK	Phospho(S)@13	-0.361216	3922.52	654.76	3922.88	654.82	6	12	15.1.1.4002.3	80.2135	1.45043	5.19938	1.04215	6.17441	0.816106	7.59646	0.856665	7.34588	551.13	22.85	500.29	22.89	980.71	30.77	292.71	17.75
2	39.81	60.62	47.749	37.6535	29.4679	trm|Q80Y52; spt|P07901; cra|mCP14256.2	Heat shock protein 1, alpha ; Heat shock protein HSP 90-alpha (HSP 86) (Tumor specific transplantation 86 kDa antigen) (TSTA) ; heat shock protein 1, alpha	0	auto - low confidence	0	47	ESDDKPEIEDVGSDEEEEEKKDGDKK	Phospho(S)@13	-0.37147	3922.51	654.759	3922.88	654.82	6	12	15.1.1.4007.2	80.5475	1.58736	6.15477	1.0946	7.32922	0.741518	9.25918	0.817543	9.0449	380.78	19	363.05	19.49	741.55	26.72	193	14.56
2	39.81	60.62	47.749	37.6535	29.4679	trm|Q80Y52; spt|P07901; cra|mCP14256.2	Heat shock protein 1, alpha ; Heat shock protein HSP 90-alpha (HSP 86) (Tumor specific transplantation 86 kDa antigen) (TSTA) ; heat shock protein 1, alpha	0	auto - low confidence	0	47	ESDDKPEIEDVGSDEEEEEKKDGDKK	Phospho(S)@13	-0.364878	3922.51	654.76	3922.88	654.82	6	12	15.1.1.4016.2	81.1958	1.46685	8.89626	1.10445	10.3988	0.842216	12.4576	0.936921	12.1679	187.72	13.34	180.59	13.71	337.82	18.08	109.04	10.77
2	39.81	60.62	47.749	37.6535	29.4679	trm|Q80Y52; spt|P07901; cra|mCP14256.2	Heat shock protein 1, alpha ; Heat shock protein HSP 90-alpha (HSP 86) (Tumor specific transplantation 86 kDa antigen) (TSTA) ; heat shock protein 1, alpha	0	auto - low confidence	0	47	ESDDKPEIEDVGSDEEEEEKKDGDKK	Phospho(S)@13	-0.396738	3922.48	654.754	3922.88	654.82	6	12	15.1.1.4023.2	81.6729	1.80372	13.5215	1.22245	15.9604	0.606665	21.2973	0.746988	21.2118	75.77	8.49	80.68	9.17	167.67	12.69	35.09	6.32
2	39.81	60.62	47.749	37.6535	29.4679	trm|Q80Y52; spt|P07901; cra|mCP14256.2	Heat shock protein 1, alpha ; Heat shock protein HSP 90-alpha (HSP 86) (Tumor specific transplantation 86 kDa antigen) (TSTA) ; heat shock protein 1, alpha	1	auto	0.853872	86	ESDDKPEIEDVGSDEEEEEKKDGDKK	Phospho(S)@13	-0.360117	3922.52	654.76	3922.88	654.82	6	13	15.1.1.4001.2	80.1147	1.41863	5.53344	1.04672	6.53015	0.894983	7.76106	0.943583	7.49451	490.91	21.56	447.58	21.63	854.4	28.76	287.18	17.44
73	11.24	11.24	33.7121	18.3712	18.3712	trm|Q99JF8; cra|mCP21204.2	Lens epithelium-derived growth factor a ; PC4 and SFRS1 interacting protein 2	1	auto	2	99	ETNVSKEDTDQEEK	Phospho(T)@9	-0.0346884	2162.96	721.994	2162.99	722.005	3	20	3.1.1.3149.2	54.8689	1.01961	11.9641	1.06802	13.001	0.976897	14.8028	1.05091	14.3578	121.36	10.72	112.9	10.77	151.81	12.25	79.07	8.95
73	11.24	11.24	33.7121	18.3712	18.3712	trm|Q99JF8; cra|mCP21204.2	Lens epithelium-derived growth factor a ; PC4 and SFRS1 interacting protein 2	1	auto	0	99	ETNVSKEDTDQEEK	Phospho(T)@9	-0.0425604	2162.95	721.991	2162.99	722.005	3	19	3.1.1.3146.2	54.6489	1.01504	14.5072	0.715953	18.0742	1.28519	20.7165	0.9268	18.2346	81.78	8.77	51	7.42	101.84	9.95	46.99	6.93
73	11.24	11.24	33.7121	18.3712	18.3712	trm|Q99JF8; cra|mCP21204.2	Lens epithelium-derived growth factor a ; PC4 and SFRS1 interacting protein 2	1	auto	0	99	ETNVSKEDTDQEEK	Phospho(T)@9	-0.0447293	2162.95	721.99	2162.99	722.005	3	15	4.1.1.3114.2	54.1769	1.61202	12.2641	1.46463	13.4775	1.0726	13.7865	1.58235	14.3664	96.39	9.59	122.97	11.18	190.63	13.67	94.56	9.8
73	11.24	11.24	33.7121	18.3712	18.3712	trm|Q99JF8; cra|mCP21204.2	Lens epithelium-derived growth factor a ; PC4 and SFRS1 interacting protein 2	1	auto	0	99	ETNVSKEDTDQEEK	Phospho(S)@5	-0.020592	2162.97	721.999	2162.99	722.005	3	16	3.1.1.3153.3	55.1919	1.32104	11.4637	1.18388	12.8454	0.674663	16.332	0.804504	16.2081	117.93	10.58	121.61	11.18	191.13	13.64	58.82	7.94
73	11.24	11.24	33.7121	18.3712	18.3712	trm|Q99JF8; cra|mCP21204.2	Lens epithelium-derived growth factor a ; PC4 and SFRS1 interacting protein 2	1	auto	0	99	ETNVSKEDTDQEEK	Phospho(T)@2; Phospho(T)@9	-0.0203113	2242.94	748.654	2242.96	748.661	3	14	30.1.1.3143.3	54.6594	1.58366	17.9781	0.859813	23.1603	1.22783	26.1708	1.06335	23.9331	44.49	6.48	33.32	6	86.44	9.11	29.33	5.57
43	15	15	79.0514	44.664	40.7115	spt|Q9DBJ1; gb|AAH02241.1; cra|mCP80789.1; cra|mCP57529.1; cra|mCP12262.1	Phosphoglycerate mutase 1 (EC 5.4.2.1) (EC 5.4.2.4) (EC 3.1.3.13) (Phosphoglycerate mutase isozyme B) (PGAM-B) (BPG-dependent PGAM 1) ; Pgam1 protein ; NRAA Best Hit: phosphoglycerate mutase B isozyme ; NRAA Best Hit: phosphoglycerate mutase B isozyme ; phosphoglycerate mutase 1	0	auto - low confidence	0	27	FSGWYDADLSPAGHEEAK	Phospho(S)@10	0.196929	2410.23	603.566	2410.04	603.516	4	14	8.1.1.3563.3	83.9336	0.843127	4.49711	0.413777	6.73644	1.93119	7.57094	0.804873	5.67488	923.93	29.41	333	19.77	955.7	30.36	461.04	21.66
43	15	15	79.0514	44.664	40.7115	spt|Q9DBJ1; gb|AAH02241.1; cra|mCP80789.1; cra|mCP57529.1; cra|mCP12262.1	Phosphoglycerate mutase 1 (EC 5.4.2.1) (EC 5.4.2.4) (EC 3.1.3.13) (Phosphoglycerate mutase isozyme B) (PGAM-B) (BPG-dependent PGAM 1) ; Pgam1 protein ; NRAA Best Hit: phosphoglycerate mutase B isozyme ; NRAA Best Hit: phosphoglycerate mutase B isozyme ; phosphoglycerate mutase 1	0	auto - low confidence	0	29	FSGWYDADLSPAGHEEAK	Phospho(S)@10	0.178405	2410.21	603.561	2410.04	603.516	4	14	9.1.1.3522.2	83.8512	1.24348	6.75354	0.797079	8.48787	1.23431	9.66956	0.990971	8.71922	345.75	18.06	240.05	16.06	527.46	22.58	212.42	14.83
340	3.52	3.52	17.0259	2.80172	2.80172	cra|mCP23647.2	leucine-rich PPR-motif containing	0	auto - low confidence	0.09691	20	GAAAAPRLPLSLRLPAGV	Phospho(S)@11	-0.0439584	1953.06	489.272	1953.1	489.283	4	11	10.1.1.3094.3	54.6967	1.23136	9.73721	1.24255	10.5717	1.14047	11.0647	1.42735	11.0885	169.36	12.69	183.3	13.67	255.85	15.91	149.87	12.25
158	6.31	6.31	48.3766	16.5584	16.5584	spt|P26645; rf|NP_032564.1	Myristoylated alanine-rich C-kinase substrate (MARCKS) ; myristoylated alanine rich protein kinase C substrate	1	auto	0	99	GEATAERPGEAAVASSPSK	Phospho(S)@16	-0.0110608	2182.04	728.354	2182.05	728.358	3	18	30.1.1.3223.3	58.9079	1.20543	12.0848	1.3803	12.6995	0.86287	14.0856	1.19965	14.4449	111.22	10.3	133.72	11.62	164.48	12.77	82.72	9.17
79	10.77	10.77	29.9807	13.7331	13.7331	trm|Q8CFQ9; spt|P56959; cra|mCP46973.1; cra|mCP112099; cra|mCP100273; cra|mCP100272	Pigpen ; RNA-binding protein FUS (Pigpen protein) ; NRAA Best Hit: similar to Hypothetical zinc finger protein KIAA0296 ; hypothetical protein ; NRAA Best Hit: similar to pigpen ; NRAA Best Hit: similar to pigpen	0	auto - low confidence	0	49	GGRGRGGPMGRGGYGGGGSGGGGRGGFPSGGGGGGGQQR	Phospho(S)@19	-0.00927965	3541.6	591.274	3541.61	591.276	6	14	16.1.1.3734.2	99.9907	0.889014	13.3513	1.14926	13.7205	0.604133	18.0919	0.699337	17.9167	104.32	9.95	104.43	10.3	113.78	10.63	45.23	6.86
79	10.77	10.77	29.9807	13.7331	13.7331	trm|Q8CFQ9; spt|P56959; cra|mCP46973.1; cra|mCP112099; cra|mCP100273; cra|mCP100272	Pigpen ; RNA-binding protein FUS (Pigpen protein) ; NRAA Best Hit: similar to Hypothetical zinc finger protein KIAA0296 ; hypothetical protein ; NRAA Best Hit: similar to pigpen ; NRAA Best Hit: similar to pigpen	0	auto - low probability	2	99	GGRGRGGPMGRGGYGGGGSGGGGRGGFPSGGGGGGGQQR	Oxidation(M)@9; Phospho(S)@19	-1.98085	3541.61	591.276	3543.59	591.606	6	17	16.1.1.3766.3	102.367	1.20949	16.8872	1.75864	16.7504	0.552447	20.2663	0.978593	21.5733	57.31	7.42	87.79	9.33	85.04	9.22	34.77	6
79	10.77	10.77	29.9807	13.7331	13.7331	trm|Q8CFQ9; spt|P56959; cra|mCP46973.1; cra|mCP112099; cra|mCP100273; cra|mCP100272	Pigpen ; RNA-binding protein FUS (Pigpen protein) ; NRAA Best Hit: similar to Hypothetical zinc finger protein KIAA0296 ; hypothetical protein ; NRAA Best Hit: similar to pigpen ; NRAA Best Hit: similar to pigpen	0	auto - low confidence	0	22	GGRGRGGPMGRGGYGGGGSGGGGRGGFPSGGGGGGGQQR	Oxidation(M)@9; Phospho(S)@19	-0.0314879	3529.54	589.264	3529.57	589.27	6	12	17.1.1.3973.3	103.567	0.798217	20.9817	0.953695	22.1696	0.613512	30.3823	0.589342	29.2782	44.42	6.48	36.9	6.16	43.5	6.56	16.23	4.12
79	10.77	10.77	29.9807	13.7331	13.7331	trm|Q8CFQ9; spt|P56959; cra|mCP46973.1; cra|mCP112099; cra|mCP100273; cra|mCP100272	Pigpen ; RNA-binding protein FUS (Pigpen protein) ; NRAA Best Hit: similar to Hypothetical zinc finger protein KIAA0296 ; hypothetical protein ; NRAA Best Hit: similar to pigpen ; NRAA Best Hit: similar to pigpen	0	auto - low confidence	0	29	GGRGRGGPMGRGGYGGGGSGGGGRGGFPSGGGGGGGQQR	Oxidation(M)@9; Phospho(S)@19	0.0494447	3529.62	589.278	3529.57	589.27	6	12	16.1.1.3873.3	110.187	1.00626	14.6625	1.33755	14.8886	0.750124	17.4022	1.0106	17.7084	81.91	8.83	95.43	9.8	101.12	10.05	51.32	7.21
79	10.77	10.77	29.9807	13.7331	13.7331	trm|Q8CFQ9; spt|P56959; cra|mCP46973.1; cra|mCP112099; cra|mCP100273; cra|mCP100272	Pigpen ; RNA-binding protein FUS (Pigpen protein) ; NRAA Best Hit: similar to Hypothetical zinc finger protein KIAA0296 ; hypothetical protein ; NRAA Best Hit: similar to pigpen ; NRAA Best Hit: similar to pigpen	0	auto - low confidence	0	30	GGRGRGGPMGRGGYGGGGSGGGGRGGFPSGGGGGGGQQR	Oxidation(M)@9; Phospho(S)@19	-0.0622496	3529.51	589.259	3529.57	589.27	6	12	16.1.1.3940.3	114.908	0.90714	31.0333							19.04	4.24	15.41	4	21.19	4.58	13.04	3.61
79	10.77	10.77	29.9807	13.7331	13.7331	trm|Q8CFQ9; spt|P56959; cra|mCP46973.1; cra|mCP112099; cra|mCP100273; cra|mCP100272	Pigpen ; RNA-binding protein FUS (Pigpen protein) ; NRAA Best Hit: similar to Hypothetical zinc finger protein KIAA0296 ; hypothetical protein ; NRAA Best Hit: similar to pigpen ; NRAA Best Hit: similar to pigpen	0	auto - low confidence	0	63	GGRGRGGPMGRGGYGGGGSGGGGRGGFPSGGGGGGGQQR	Oxidation(M)@9; Phospho(S)@19	-1.45715	3528.12	589.027	3529.57	589.27	6	13	16.1.1.3880.3	110.698	1.13658	14.4466	1.11655	15.9227	0.746127	19.6944	0.839122	19.3438	79.08	8.66	76.91	8.89	110.27	10.39	41.14	6.56
79	10.77	10.77	29.9807	13.7331	13.7331	trm|Q8CFQ9; spt|P56959; cra|mCP46973.1; cra|mCP112099; cra|mCP100273; cra|mCP100272	Pigpen ; RNA-binding protein FUS (Pigpen protein) ; NRAA Best Hit: similar to Hypothetical zinc finger protein KIAA0296 ; hypothetical protein ; NRAA Best Hit: similar to pigpen ; NRAA Best Hit: similar to pigpen	0	auto - low confidence	0	24	GGRGRGGPMGRGGYGGGGSGGGGRGGFPSGGGGGGGQQR	Oxidation(M)@9; Dibromo(Y)@14; Phospho(S)@19	0.289466	3541.58	591.271	3541.29	591.223	6	14	16.1.1.3762.2	102.047	1.11269	16.7563	1.74743	16.3218	0.561826	19.5904	0.988865	20.8609	60.45	7.62	92.01	9.54	82.52	9.11	37.06	6.16
79	10.77	10.77	29.9807	13.7331	13.7331	trm|Q8CFQ9; spt|P56959; cra|mCP46973.1; cra|mCP112099; cra|mCP100273; cra|mCP100272	Pigpen ; RNA-binding protein FUS (Pigpen protein) ; NRAA Best Hit: similar to Hypothetical zinc finger protein KIAA0296 ; hypothetical protein ; NRAA Best Hit: similar to pigpen ; NRAA Best Hit: similar to pigpen	0	auto - low probability	0	96	GGRGRGGPMGRGGYGGGGSGGGGRGGFPSGGGGGGGQQR	Oxidation(M)@9; Dibromo(Y)@14; Phospho(S)@19	0.312537	3541.61	591.275	3541.29	591.223	6	16	16.1.1.3685.3	96.4016	0.943871	17.5107	1.48714	16.9894	0.758767	19.1315	1.13657	19.9337	59.69	7.55	77.32	8.77	69.12	8.37	42.06	6.48
79	10.77	10.77	29.9807	13.7331	13.7331	trm|Q8CFQ9; spt|P56959; cra|mCP46973.1; cra|mCP112099; cra|mCP100273; cra|mCP100272	Pigpen ; RNA-binding protein FUS (Pigpen protein) ; NRAA Best Hit: similar to Hypothetical zinc finger protein KIAA0296 ; hypothetical protein ; NRAA Best Hit: similar to pigpen ; NRAA Best Hit: similar to pigpen	0	auto - low probability	0	75	GGRGRGGPMGRGGYGGGGSGGGGRGGFPSGGGGGGGQQR	Oxidation(M)@9; Phospho(S)@19	-0.726922	3528.85	589.149	3529.57	589.27	6	14	16.1.1.3820.2	106.293	0.923512	14.0045	1.29339	14.043	0.661755	17.3076	0.862105	17.4829	93.53	9.43	105.37	10.3	105.97	10.3	49.99	7.14
79	10.77	10.77	29.9807	13.7331	13.7331	trm|Q8CFQ9; spt|P56959; cra|mCP46973.1; cra|mCP112099; cra|mCP100273; cra|mCP100272	Pigpen ; RNA-binding protein FUS (Pigpen protein) ; NRAA Best Hit: similar to Hypothetical zinc finger protein KIAA0296 ; hypothetical protein ; NRAA Best Hit: similar to pigpen ; NRAA Best Hit: similar to pigpen	0	auto - low probability	0	77	GGRGRGGPMGRGGYGGGGSGGGGRGGFPSGGGGGGGQQR	Oxidation(M)@9; Phospho(S)@19	-0.732416	3528.84	589.148	3529.57	589.27	6	14	16.1.1.3869.3	109.896	0.819751	15.7391	1.27662	15.332	0.660523	18.9215	0.849343	19.084	78.85	8.66	87.68	9.38	79.3	8.94	41.52	6.48
79	10.77	10.77	29.9807	13.7331	13.7331	trm|Q8CFQ9; spt|P56959; cra|mCP46973.1; cra|mCP112099; cra|mCP100273; cra|mCP100272	Pigpen ; RNA-binding protein FUS (Pigpen protein) ; NRAA Best Hit: similar to Hypothetical zinc finger protein KIAA0296 ; hypothetical protein ; NRAA Best Hit: similar to pigpen ; NRAA Best Hit: similar to pigpen	0	auto - low probability	0	78	GGRGRGGPMGRGGYGGGGSGGGGRGGFPSGGGGGGGQQR	Oxidation(M)@9; Phospho(S)@19	0.0120912	3529.59	589.272	3529.57	589.27	6	14	16.1.1.3828.2	106.877	1.16124	13.2955	1.6461	13.2597	0.6597	15.2905	1.0938	16.1838	93.98	9.49	134.75	11.58	133.89	11.58	63.73	8.06
79	10.77	10.77	29.9807	13.7331	13.7331	trm|Q8CFQ9; spt|P56959; cra|mCP46973.1; cra|mCP112099; cra|mCP100273; cra|mCP100272	Pigpen ; RNA-binding protein FUS (Pigpen protein) ; NRAA Best Hit: similar to Hypothetical zinc finger protein KIAA0296 ; hypothetical protein ; NRAA Best Hit: similar to pigpen ; NRAA Best Hit: similar to pigpen	0	auto - low probability	0	79	GGRGRGGPMGRGGYGGGGSGGGGRGGFPSGGGGGGGQQR	Oxidation(M)@9; Phospho(S)@19	0.0347963	3529.61	589.276	3529.57	589.27	6	14	17.1.1.3793.2	90.4643	1.08482	16.3712	1.19568	17.4809	0.807272	20.6044	0.972229	20.496	63.16	7.75	65.78	8.19	84.06	9.11	38.07	6.25
79	10.77	10.77	29.9807	13.7331	13.7331	trm|Q8CFQ9; spt|P56959; cra|mCP46973.1; cra|mCP112099; cra|mCP100273; cra|mCP100272	Pigpen ; RNA-binding protein FUS (Pigpen protein) ; NRAA Best Hit: similar to Hypothetical zinc finger protein KIAA0296 ; hypothetical protein ; NRAA Best Hit: similar to pigpen ; NRAA Best Hit: similar to pigpen	0	auto - low probability	0	79	GGRGRGGPMGRGGYGGGGSGGGGRGGFPSGGGGGGGQQR	Oxidation(M)@9; Phospho(S)@19	-0.00219101	3529.57	589.269	3529.57	589.27	6	14	17.1.1.3817.2	92.208	1.34343	21.033	1.11538	24.0621	1.0903	26.3468	1.22491	25.6827	34.79	5.74	33.8	5.92	57.34	7.48	26.42	5.2
79	10.77	10.77	29.9807	13.7331	13.7331	trm|Q8CFQ9; spt|P56959; cra|mCP46973.1; cra|mCP112099; cra|mCP100273; cra|mCP100272	Pigpen ; RNA-binding protein FUS (Pigpen protein) ; NRAA Best Hit: similar to Hypothetical zinc finger protein KIAA0296 ; hypothetical protein ; NRAA Best Hit: similar to pigpen ; NRAA Best Hit: similar to pigpen	0	auto - low probability	0	81	GGRGRGGPMGRGGYGGGGSGGGGRGGFPSGGGGGGGQQR	Oxidation(M)@9; Phospho(S)@19	0.0263734	3529.6	589.274	3529.57	589.27	6	14	17.1.1.3894.2	97.7967	1.07109	15.7787	0.867602	18.577	1.149	21.1539	1.00409	19.517	67.79	8	51.23	7.35	89.08	9.33	42.2	6.56
79	10.77	10.77	29.9807	13.7331	13.7331	trm|Q8CFQ9; spt|P56959; cra|mCP46973.1; cra|mCP112099; cra|mCP100273; cra|mCP100272	Pigpen ; RNA-binding protein FUS (Pigpen protein) ; NRAA Best Hit: similar to Hypothetical zinc finger protein KIAA0296 ; hypothetical protein ; NRAA Best Hit: similar to pigpen ; NRAA Best Hit: similar to pigpen	0	auto - low probability	0	95	GGRGRGGPMGRGGYGGGGSGGGGRGGFPSGGGGGGGQQR	Oxidation(M)@9; Phospho(S)@19	-1.49926	3528.08	589.02	3529.57	589.27	6	15	16.1.1.3905.3	112.525	1.45754	15.4348	1.73643	15.9582	0.876393	16.4576	1.53282	17.829	63.59	7.81	96.18	9.8	113.71	10.63	60.43	7.81
79	10.77	10.77	29.9807	13.7331	13.7331	trm|Q8CFQ9; spt|P56959; cra|mCP46973.1; cra|mCP112099; cra|mCP100273; cra|mCP100272	Pigpen ; RNA-binding protein FUS (Pigpen protein) ; NRAA Best Hit: similar to Hypothetical zinc finger protein KIAA0296 ; hypothetical protein ; NRAA Best Hit: similar to pigpen ; NRAA Best Hit: similar to pigpen	0	auto - low confidence	0	51	GGRGRGGPMGRGGYGGGGSGGGGRGGFPSGGGGGGGQQR	Oxidation(M)@9; Phospho(S)@19	-0.00035996	3529.57	589.27	3529.57	589.27	6	14	16.1.1.3889.3	111.355	1.45283	16.4384	1.78259	16.8775	0.94114	16.851	1.68982	18.4549	56.25	7.35	87.34	9.33	100.26	10	58.93	7.68
79	10.77	10.77	29.9807	13.7331	13.7331	trm|Q8CFQ9; spt|P56959; cra|mCP46973.1; cra|mCP112099; cra|mCP100273; cra|mCP100272	Pigpen ; RNA-binding protein FUS (Pigpen protein) ; NRAA Best Hit: similar to Hypothetical zinc finger protein KIAA0296 ; hypothetical protein ; NRAA Best Hit: similar to pigpen ; NRAA Best Hit: similar to pigpen	0	auto - low confidence	0	56	GGRGRGGPMGRGGYGGGGSGGGGRGGFPSGGGGGGGQQR	Phospho(R)@5; Phospho(S)@19; Phospho(R)@24	0.182999	3529.59	589.273	3529.41	589.242	6	14	17.1.1.3787.2	90.021	1.08318	16.3924	1.2359	17.3297	0.804483	20.2393	1.00147	20.2687	63.12	7.75	67.95	8.31	83.88	9.11	39.19	6.32
79	10.77	10.77	29.9807	13.7331	13.7331	trm|Q8CFQ9; spt|P56959; cra|mCP46973.1; cra|mCP112099; cra|mCP100273; cra|mCP100272	Pigpen ; RNA-binding protein FUS (Pigpen protein) ; NRAA Best Hit: similar to Hypothetical zinc finger protein KIAA0296 ; hypothetical protein ; NRAA Best Hit: similar to pigpen ; NRAA Best Hit: similar to pigpen	0	auto - low confidence	0	59	GGRGRGGPMGRGGYGGGGSGGGGRGGFPSGGGGGGGQQR	Phospho(S)@19	-0.0327171	3541.58	591.27	3541.61	591.276	6	14	16.1.1.3792.3	104.272	0.787839	16.9095	1.05001	17.1999	1.13546	18.6944	1.20088	18.0366	69.67	8.12	63.72	8.06	67.34	8.25	51.87	7.14
196	5.75	5.75	43.3594	19.5312	16.4062	spt|P62918; rf|NP_036183.1; cra|mCP60504.1	60S ribosomal protein L8 ; ribosomal protein L8 ; ribosomal protein L8	0	auto - low probability	2	99	GVAMNPVEHPFGGGNHQHIGKPSTIR	Phospho(H)@16	0.061183	3057.58	612.523	3057.52	612.511	5	16	13.1.1.3327.2	80.8933	1.0627	6.9559	0.990435	7.82548	0.884409	9.38177	0.882296	8.98404	350.86	18.22	302.69	17.72	457.44	21.17	191.92	14.07
684	1.52	13.16	46.8822	15.2425	13.6259	spt|P21550; emb|CAI25173.1; cra|mCP22216.1; cra|mCP111588	Beta enolase (EC 4.2.1.11) (2-phospho-D-glycerate hydro-lyase) (Muscle-specific enolase) (MSE) (Skeletal muscle enolase) (Enolase 3) ; enolase 3, beta muscle ; NRAA Best Hit: Hypothetical protein T21B10.2b [Caenorhabditis elegans] ; hypothetical protein	0	auto - low confidence	0	42	HIADLAGNPDLVLPVPAFNVINGGSHAGNK	Phospho(S)@25	0.281291	3453.91	691.79	3453.63	691.734	5	14	9.1.1.3844.2	110.554	0.999847	14.269	0.939961	16.0792	0.88782	19.4623	0.840562	18.4639	85.68	9	70.15	8.54	105.1	10.15	44.65	6.78
684	1.52	13.16	46.8822	15.2425	13.6259	spt|P21550; emb|CAI25173.1; cra|mCP22216.1; cra|mCP111588	Beta enolase (EC 4.2.1.11) (2-phospho-D-glycerate hydro-lyase) (Muscle-specific enolase) (MSE) (Skeletal muscle enolase) (Enolase 3) ; enolase 3, beta muscle ; NRAA Best Hit: Hypothetical protein T21B10.2b [Caenorhabditis elegans] ; hypothetical protein	0	auto - low probability	0	87	HIADLAGNPDLVLPVPAFNVINGGSHAGNK	Phospho(S)@25	0.281664	3453.91	576.66	3453.63	576.613	6	15	9.1.1.3860.3	111.826	1.23309	16.2414	1.33977	17.2993	0.867495	19.3176	1.17067	19.6728	60.9	7.62	71.07	8.49	92.13	9.54	44.2	6.71
684	1.52	13.16	46.8822	15.2425	13.6259	spt|P21550; emb|CAI25173.1; cra|mCP22216.1; cra|mCP111588	Beta enolase (EC 4.2.1.11) (2-phospho-D-glycerate hydro-lyase) (Muscle-specific enolase) (MSE) (Skeletal muscle enolase) (Enolase 3) ; enolase 3, beta muscle ; NRAA Best Hit: Hypothetical protein T21B10.2b [Caenorhabditis elegans] ; hypothetical protein	0	auto - low confidence	0	57	HIADLAGNPDLVLPVPAFNVINGGSHAGNK	Phospho(S)@25	0.209246	3452.86	691.579	3452.65	691.537	5	14	9.1.1.3831.3	109.572	1.19404	13.9351	1.07973	15.6708	1.16514	16.8995	1.26716	16.3566	83.35	8.89	78.39	9	122.1	10.95	65.48	8.12
684	1.52	13.16	46.8822	15.2425	13.6259	spt|P21550; emb|CAI25173.1; cra|mCP22216.1; cra|mCP111588	Beta enolase (EC 4.2.1.11) (2-phospho-D-glycerate hydro-lyase) (Muscle-specific enolase) (MSE) (Skeletal muscle enolase) (Enolase 3) ; enolase 3, beta muscle ; NRAA Best Hit: Hypothetical protein T21B10.2b [Caenorhabditis elegans] ; hypothetical protein	0	auto - low probability	1.22185	99	HIADLAGNPDLVLPVPAFNVINGGSHAGNK	Phospho(D)@10; Phospho(S)@25	-0.756085	3453.95	576.665	3454.7	576.791	6	17	9.1.1.3825.3	109.106	1.01565	16.0438	1.05781	17.4777	0.902267	20.443	0.961338	19.8233	67.55	8	62.24	8	84.17	9.11	40.26	6.4
393	2.63	2.63	41.3889	8.05556	5	trm|Q6IRT4	Eukaryotic translation initiation factor 3, subunit 5 (Epsilon)	0	auto - low probability	0.619789	76	HSVEVTNFSVP	Phospho(S)@2	0.339161	1439	720.508	1438.66	720.338	2	9	17.1.1.3659.3	80.587	1.75974	27.2038			1.80821	29.9194	2.22785	29.6854	18.94	4.24	20.18	4.58	40.89	6.32	26.16	5.1
131	7.96	7.96	33.0065	28.1046	15.0327	gb|AAH49098.1; cra|mCP5850.2	Hnrpd protein ; heterogeneous nuclear ribonucleoprotein D	0	auto - low confidence	0	20	IDASKNEEDEGHSNSSPR	Phospho(S)@16	-0.0172106	2339.99	586.006	2340.01	586.01	4	11	5.1.1.3163.3	54.7777	0.956394	11.4038	0.82829	13.2653	1.05251	15.6265	0.878099	14.363	136.72	11.36	98.64	10.2	160.42	12.53	74.43	8.72
505	2	2	23.2265	1.71625	1.71625	spt|Q8K4L0	DEAD-box protein 54 (EC 3.6.1.-)	1	auto	2	99	IDDRDSEEEGPSNQR	Phospho(S)@6	-0.00504303	1969.81	657.61	1969.81	657.612	3	17	30.1.1.3184.2	56.0534	1.25224	27.492	1.16658	30.4948	1.37857	30.7952	1.61987	30.3078	21.07	4.47	21.41	4.69	32.37	5.66	21.16	4.58
1	66.71	66.71	50.1381	36.8785	32.4586	trm|Q71LX8; sp|P11499; spt|P11499; gb|AAA37866.1; cra|mCP15535.1	Heat shock protein 84b ; HS9B_MOUSE Heat shock protein HSP 90-beta (HSP 84) (Tumor specific transplantation 84 kDa antigen) (TSTA) ; Heat shock protein HSP 90-beta (HSP 84) (Tumor specific transplantation 84 kDa antigen) (TSTA) ; heat-shock protein hsp84 ; heat shock protein 1, beta	1	auto	2	99	IEDVGSDEEDDSGKDK	Phospho(S)@6	-0.0832936	2248.91	750.644	2248.99	750.672	3	23	3.1.1.3294.2	67.1543	0.857438	2.24108	1.05268	2.33629	0.999394	2.63926	1.05967	2.55376	3777.97	59.82	3464.13	59.51	3974.21	63.03	2481.99	49.73
1	66.71	66.71	50.1381	36.8785	32.4586	trm|Q71LX8; sp|P11499; spt|P11499; gb|AAA37866.1; cra|mCP15535.1	Heat shock protein 84b ; HS9B_MOUSE Heat shock protein HSP 90-beta (HSP 84) (Tumor specific transplantation 84 kDa antigen) (TSTA) ; Heat shock protein HSP 90-beta (HSP 84) (Tumor specific transplantation 84 kDa antigen) (TSTA) ; heat-shock protein hsp84 ; heat shock protein 1, beta	1	auto	0	99	IEDVGSDEEDDSGKDK	Phospho(S)@6	-0.048144	2248.95	750.656	2248.99	750.672	3	24	3.1.1.3287.2	66.4478	1.11121	3.54456	1.19806	3.80043	0.981328	4.19741	1.18421	4.17298	1333.85	35.59	1391.95	37.67	1818.41	42.43	979.28	31.42
1	66.71	66.71	50.1381	36.8785	32.4586	trm|Q71LX8; sp|P11499; spt|P11499; gb|AAA37866.1; cra|mCP15535.1	Heat shock protein 84b ; HS9B_MOUSE Heat shock protein HSP 90-beta (HSP 84) (Tumor specific transplantation 84 kDa antigen) (TSTA) ; Heat shock protein HSP 90-beta (HSP 84) (Tumor specific transplantation 84 kDa antigen) (TSTA) ; heat-shock protein hsp84 ; heat shock protein 1, beta	1	auto	0	99	IEDVGSDEEDDSGKDK	Phospho(S)@6	-0.0730416	2248.92	750.648	2248.99	750.672	3	21	3.1.1.3296.2	67.3566	0.938693	3.57988	1.05598	3.82158	0.983766	4.34228	1.04636	4.20347	1412.25	36.58	1298.99	36.5	1626.39	40.19	916.15	30.33
1	66.71	66.71	50.1381	36.8785	32.4586	trm|Q71LX8; sp|P11499; spt|P11499; gb|AAA37866.1; cra|mCP15535.1	Heat shock protein 84b ; HS9B_MOUSE Heat shock protein HSP 90-beta (HSP 84) (Tumor specific transplantation 84 kDa antigen) (TSTA) ; Heat shock protein HSP 90-beta (HSP 84) (Tumor specific transplantation 84 kDa antigen) (TSTA) ; heat-shock protein hsp84 ; heat shock protein 1, beta	1	auto	0	99	IEDVGSDEEDDSGKDK	Phospho(S)@6	-0.0441223	2248.95	750.658	2248.99	750.672	3	23	4.1.1.3258.2	66.4217	1.53927	3.48256	1.7856	3.61478	0.981251	3.56424	1.76481	3.91191	1225.91	34.31	1906.69	43.62	2315.06	47.98	1341.31	36.66
1	66.71	66.71	50.1381	36.8785	32.4586	trm|Q71LX8; sp|P11499; spt|P11499; gb|AAA37866.1; cra|mCP15535.1	Heat shock protein 84b ; HS9B_MOUSE Heat shock protein HSP 90-beta (HSP 84) (Tumor specific transplantation 84 kDa antigen) (TSTA) ; Heat shock protein HSP 90-beta (HSP 84) (Tumor specific transplantation 84 kDa antigen) (TSTA) ; heat-shock protein hsp84 ; heat shock protein 1, beta	1	auto	0	99	IEDVGSDEEDDSGKDK	Phospho(S)@6	-0.0750621	2248.92	750.647	2248.99	750.672	3	23	4.1.1.3260.2	66.6275	1.14636	2.22217	1.50046	2.25594	1.05031	2.28818	1.58737	2.40722	3381.72	56.83	4419.79	66.52	4756.06	69.15	3328.03	57.36
1	66.71	66.71	50.1381	36.8785	32.4586	trm|Q71LX8; sp|P11499; spt|P11499; gb|AAA37866.1; cra|mCP15535.1	Heat shock protein 84b ; HS9B_MOUSE Heat shock protein HSP 90-beta (HSP 84) (Tumor specific transplantation 84 kDa antigen) (TSTA) ; Heat shock protein HSP 90-beta (HSP 84) (Tumor specific transplantation 84 kDa antigen) (TSTA) ; heat-shock protein hsp84 ; heat shock protein 1, beta	1	auto	0	99	IEDVGSDEEDDSGKDK	Phospho(S)@6	-0.0882435	2248.91	750.643	2248.99	750.672	3	24	4.1.1.3263.2	66.9158	1.07323	2.22981	1.42445	2.25823	1.03948	2.33092	1.49142	2.41946	3455.61	57.41	4287.57	65.58	4549.97	67.67	3195.2	56.2
1	66.71	66.71	50.1381	36.8785	32.4586	trm|Q71LX8; sp|P11499; spt|P11499; gb|AAA37866.1; cra|mCP15535.1	Heat shock protein 84b ; HS9B_MOUSE Heat shock protein HSP 90-beta (HSP 84) (Tumor specific transplantation 84 kDa antigen) (TSTA) ; Heat shock protein HSP 90-beta (HSP 84) (Tumor specific transplantation 84 kDa antigen) (TSTA) ; heat-shock protein hsp84 ; heat shock protein 1, beta	1	auto	0	99	IEDVGSDEEDDSGKDK	Phospho(S)@6	-0.0759774	2248.92	750.647	2248.99	750.672	3	22	4.1.1.3265.2	67.1158	1.23961	2.98456	1.53757	3.06752	0.985501	3.15396	1.52626	3.3309	1811.09	41.61	2425.57	49.3	2754.32	52.47	1713.72	41.33
1	66.71	66.71	50.1381	36.8785	32.4586	trm|Q71LX8; sp|P11499; spt|P11499; gb|AAA37866.1; cra|mCP15535.1	Heat shock protein 84b ; HS9B_MOUSE Heat shock protein HSP 90-beta (HSP 84) (Tumor specific transplantation 84 kDa antigen) (TSTA) ; Heat shock protein HSP 90-beta (HSP 84) (Tumor specific transplantation 84 kDa antigen) (TSTA) ; heat-shock protein hsp84 ; heat shock protein 1, beta	1	auto	0	99	IEDVGSDEEDDSGKDK	Phospho(S)@6	-0.0162948	2248.98	750.667	2248.99	750.672	3	21	4.1.1.3268.3	67.4386	1.2341	6.15804	1.63041	6.23249	0.949887	6.36492	1.55993	6.81715	427.2	20.22	606.69	24.6	646.8	25.48	413.15	20.27
1	66.71	66.71	50.1381	36.8785	32.4586	trm|Q71LX8; sp|P11499; spt|P11499; gb|AAA37866.1; cra|mCP15535.1	Heat shock protein 84b ; HS9B_MOUSE Heat shock protein HSP 90-beta (HSP 84) (Tumor specific transplantation 84 kDa antigen) (TSTA) ; Heat shock protein HSP 90-beta (HSP 84) (Tumor specific transplantation 84 kDa antigen) (TSTA) ; heat-shock protein hsp84 ; heat shock protein 1, beta	1	auto	0	99	IEDVGSDEEDDSGKDK	Phospho(S)@6	-0.026819	2248.97	563.249	2248.99	563.256	4	15	3.1.1.3289.2	66.6483	0.917423	2.09887	1.02005	2.24995	1.1086	2.4856	1.13903	2.38156	4156.25	62.73	3692.86	61.62	4678.01	68.23	2935	54.07
1	66.71	66.71	50.1381	36.8785	32.4586	trm|Q71LX8; sp|P11499; spt|P11499; gb|AAA37866.1; cra|mCP15535.1	Heat shock protein 84b ; HS9B_MOUSE Heat shock protein HSP 90-beta (HSP 84) (Tumor specific transplantation 84 kDa antigen) (TSTA) ; Heat shock protein HSP 90-beta (HSP 84) (Tumor specific transplantation 84 kDa antigen) (TSTA) ; heat-shock protein hsp84 ; heat shock protein 1, beta	1	auto	0	99	IEDVGSDEEDDSGKDK	Phospho(S)@6	-0.0285277	2248.97	563.249	2248.99	563.256	4	15	3.1.1.3291.2	66.8523	0.848898	1.94902	1.01737	2.04716	1.09358	2.26913	1.12064	2.17469	5020.49	68.94	4449.02	67.55	5228.67	72.32	3488.07	58.82
1	66.71	66.71	50.1381	36.8785	32.4586	trm|Q71LX8; sp|P11499; spt|P11499; gb|AAA37866.1; cra|mCP15535.1	Heat shock protein 84b ; HS9B_MOUSE Heat shock protein HSP 90-beta (HSP 84) (Tumor specific transplantation 84 kDa antigen) (TSTA) ; Heat shock protein HSP 90-beta (HSP 84) (Tumor specific transplantation 84 kDa antigen) (TSTA) ; heat-shock protein hsp84 ; heat shock protein 1, beta	1	auto	0	98	IEDVGSDEEDDSGKDK	Phospho(S)@6	-0.0315717	2104.86	702.628	2104.89	702.638	3	14	2.1.1.3235.3	59.7467	1.3702	16.2881	0.708002	21.7992	2.75779	21.265	1.96667	17.4719	57.37	7.35	35.38	6.24	96.44	9.7	69.95	8.31
1	66.71	66.71	50.1381	36.8785	32.4586	trm|Q71LX8; sp|P11499; spt|P11499; gb|AAA37866.1; cra|mCP15535.1	Heat shock protein 84b ; HS9B_MOUSE Heat shock protein HSP 90-beta (HSP 84) (Tumor specific transplantation 84 kDa antigen) (TSTA) ; Heat shock protein HSP 90-beta (HSP 84) (Tumor specific transplantation 84 kDa antigen) (TSTA) ; heat-shock protein hsp84 ; heat shock protein 1, beta	1	auto	0	99	IEDVGSDEEDDSGKDK	Phospho(S)@6	-0.0293748	2104.86	702.629	2104.89	702.638	3	16	2.1.1.3229.3	59.2575	1.19761	11.436	0.591938	15.9703	2.77381	16.0355	1.65382	12.4679	122.42	10.72	63.12	8.43	179.87	13.23	125.52	11.14
1	66.71	66.71	50.1381	36.8785	32.4586	trm|Q71LX8; sp|P11499; spt|P11499; gb|AAA37866.1; cra|mCP15535.1	Heat shock protein 84b ; HS9B_MOUSE Heat shock protein HSP 90-beta (HSP 84) (Tumor specific transplantation 84 kDa antigen) (TSTA) ; Heat shock protein HSP 90-beta (HSP 84) (Tumor specific transplantation 84 kDa antigen) (TSTA) ; heat-shock protein hsp84 ; heat shock protein 1, beta	1	auto	0	99	IEDVGSDEEDDSGKDK	Phospho(S)@6	-0.0258964	2104.87	702.63	2104.89	702.638	3	15	2.1.1.3232.2	59.475	1.23612	10.4773	0.677268	13.9439	3.0138	13.5063	2.05594	10.8675	144.56	11.66	85.28	9.7	219.23	14.66	184.26	13.42
1	66.71	66.71	50.1381	36.8785	32.4586	trm|Q71LX8; sp|P11499; spt|P11499; gb|AAA37866.1; cra|mCP15535.1	Heat shock protein 84b ; HS9B_MOUSE Heat shock protein HSP 90-beta (HSP 84) (Tumor specific transplantation 84 kDa antigen) (TSTA) ; Heat shock protein HSP 90-beta (HSP 84) (Tumor specific transplantation 84 kDa antigen) (TSTA) ; heat-shock protein hsp84 ; heat shock protein 1, beta	0	auto - low confidence	0	30	IEDVGSDEEDDSGKDKK	Phospho(S)@6	0.00688044	2403.11	601.785	2403.11	601.784	4	13	7.1.1.3256.3	63.5835	0.997683	6.80932	0.506581	9.71815	2.3154	10.2874	1.18143	7.85203	373.21	18.71	164.68	13.71	456.81	21.05	273.36	16.52
1	66.71	66.71	50.1381	36.8785	32.4586	trm|Q71LX8; sp|P11499; spt|P11499; gb|AAA37866.1; cra|mCP15535.1	Heat shock protein 84b ; HS9B_MOUSE Heat shock protein HSP 90-beta (HSP 84) (Tumor specific transplantation 84 kDa antigen) (TSTA) ; Heat shock protein HSP 90-beta (HSP 84) (Tumor specific transplantation 84 kDa antigen) (TSTA) ; heat-shock protein hsp84 ; heat shock protein 1, beta	0	auto - low probability	0	79	IEDVGSDEEDDSGKDKK	Phospho(S)@6	0.0286062	2403.13	601.791	2403.11	601.784	4	14	7.1.1.3262.3	64.124	0.946569	6.85921	0.533973	9.45127	1.5476	10.8261	0.832362	8.81865	376.21	18.79	174.98	14.04	436.89	20.54	194.14	14.11
1	66.71	66.71	50.1381	36.8785	32.4586	trm|Q71LX8; sp|P11499; spt|P11499; gb|AAA37866.1; cra|mCP15535.1	Heat shock protein 84b ; HS9B_MOUSE Heat shock protein HSP 90-beta (HSP 84) (Tumor specific transplantation 84 kDa antigen) (TSTA) ; Heat shock protein HSP 90-beta (HSP 84) (Tumor specific transplantation 84 kDa antigen) (TSTA) ; heat-shock protein hsp84 ; heat shock protein 1, beta	0	auto - low probability	0	97	IEDVGSDEEDDSGKDKK	Phospho(S)@6	0.0400793	2403.15	601.794	2403.11	601.784	4	15	7.1.1.3267.3	64.5637	1.17979	7.06156	0.515337	10.4488	1.72041	11.7704	0.893015	9.37143	320.91	17.35	144.05	12.88	464.49	21.1	177.67	13.6
1	66.71	66.71	50.1381	36.8785	32.4586	trm|Q71LX8; sp|P11499; spt|P11499; gb|AAA37866.1; cra|mCP15535.1	Heat shock protein 84b ; HS9B_MOUSE Heat shock protein HSP 90-beta (HSP 84) (Tumor specific transplantation 84 kDa antigen) (TSTA) ; Heat shock protein HSP 90-beta (HSP 84) (Tumor specific transplantation 84 kDa antigen) (TSTA) ; heat-shock protein hsp84 ; heat shock protein 1, beta	0	auto - low probability	0	99	IEDVGSDEEDDSGKDKK	Phospho(S)@6	-0.0102072	2403.1	601.781	2403.11	601.784	4	16	7.1.1.3259.2	63.8251	1.19134	5.57288	0.434325	8.94296	2.3316	9.6648	1.02001	7.06993	512.51	21.91	193.89	15.23	749.08	26.78	324.1	18.25
1	66.71	66.71	50.1381	36.8785	32.4586	trm|Q71LX8; sp|P11499; spt|P11499; gb|AAA37866.1; cra|mCP15535.1	Heat shock protein 84b ; HS9B_MOUSE Heat shock protein HSP 90-beta (HSP 84) (Tumor specific transplantation 84 kDa antigen) (TSTA) ; Heat shock protein HSP 90-beta (HSP 84) (Tumor specific transplantation 84 kDa antigen) (TSTA) ; heat-shock protein hsp84 ; heat shock protein 1, beta	1	auto	0	99	IEDVGSDEEDDSGKDKK	Phospho(S)@12	-0.081002	2521.11	841.378	2521.19	841.405	3	19	8.1.1.3317.3	64.1152	0.997169	8.78337	0.725526	10.8356	1.24732	12.4849	0.911516	11.0502	225.14	14.56	142.28	12.37	275.43	16.37	127.23	11.4
1	66.71	66.71	50.1381	36.8785	32.4586	trm|Q71LX8; sp|P11499; spt|P11499; gb|AAA37866.1; cra|mCP15535.1	Heat shock protein 84b ; HS9B_MOUSE Heat shock protein HSP 90-beta (HSP 84) (Tumor specific transplantation 84 kDa antigen) (TSTA) ; Heat shock protein HSP 90-beta (HSP 84) (Tumor specific transplantation 84 kDa antigen) (TSTA) ; heat-shock protein hsp84 ; heat shock protein 1, beta	0	auto - low confidence	0	66	IEDVGSDEEDDSGKDKK	Phospho(S)@6	0.00882361	2521.2	631.308	2521.19	631.305	4	12	9.1.1.3284.3	65.083	1.46927	7.98709	1.39348	8.73222	1.00515	9.22853	1.4108	9.49215	234.96	14.97	285.19	17.03	423.53	20.4	205.51	14.46
1	66.71	66.71	50.1381	36.8785	32.4586	trm|Q71LX8; sp|P11499; spt|P11499; gb|AAA37866.1; cra|mCP15535.1	Heat shock protein 84b ; HS9B_MOUSE Heat shock protein HSP 90-beta (HSP 84) (Tumor specific transplantation 84 kDa antigen) (TSTA) ; Heat shock protein HSP 90-beta (HSP 84) (Tumor specific transplantation 84 kDa antigen) (TSTA) ; heat-shock protein hsp84 ; heat shock protein 1, beta	1	auto	0	72	IEDVGSDEEDDSGKDKK	Phospho(S)@6	0.0104039	2521.2	631.308	2521.19	631.305	4	12	8.1.1.3288.3	61.9757	0.982772	7.13879	1.01166	7.82823	0.734685	9.94107	0.748634	9.60891	345.44	18.08	304.4	17.72	416.5	20.22	160.33	12.92
1	66.71	66.71	50.1381	36.8785	32.4586	trm|Q71LX8; sp|P11499; spt|P11499; gb|AAA37866.1; cra|mCP15535.1	Heat shock protein 84b ; HS9B_MOUSE Heat shock protein HSP 90-beta (HSP 84) (Tumor specific transplantation 84 kDa antigen) (TSTA) ; Heat shock protein HSP 90-beta (HSP 84) (Tumor specific transplantation 84 kDa antigen) (TSTA) ; heat-shock protein hsp84 ; heat shock protein 1, beta	1	auto	0	93	IEDVGSDEEDDSGKDKK	Phospho(S)@6	-0.0030213	2521.19	631.304	2521.19	631.305	4	13	8.1.1.3336.3	65.5165	0.927126	8.75164	0.720858	10.6244	1.08519	12.7457	0.787933	11.3949	234.72	14.87	147.38	12.57	266.98	16.12	114.66	10.86
1	66.71	66.71	50.1381	36.8785	32.4586	trm|Q71LX8; sp|P11499; spt|P11499; gb|AAA37866.1; cra|mCP15535.1	Heat shock protein 84b ; HS9B_MOUSE Heat shock protein HSP 90-beta (HSP 84) (Tumor specific transplantation 84 kDa antigen) (TSTA) ; Heat shock protein HSP 90-beta (HSP 84) (Tumor specific transplantation 84 kDa antigen) (TSTA) ; heat-shock protein hsp84 ; heat shock protein 1, beta	1	auto	0	99	IEDVGSDEEDDSGKDKK	Phospho(S)@6	-0.102604	2521.09	841.37	2521.19	841.405	3	24	8.1.1.3299.3	62.7859	1.09498	9.15378	0.778736	11.2693	0.98709	13.7763	0.774251	12.5597	198.39	13.67	134.57	12	266.51	16.06	95.23	10
1	66.71	66.71	50.1381	36.8785	32.4586	trm|Q71LX8; sp|P11499; spt|P11499; gb|AAA37866.1; cra|mCP15535.1	Heat shock protein 84b ; HS9B_MOUSE Heat shock protein HSP 90-beta (HSP 84) (Tumor specific transplantation 84 kDa antigen) (TSTA) ; Heat shock protein HSP 90-beta (HSP 84) (Tumor specific transplantation 84 kDa antigen) (TSTA) ; heat-shock protein hsp84 ; heat shock protein 1, beta	1	auto	0	99	IEDVGSDEEDDSGKDKK	Phospho(S)@6	-0.106083	2521.09	841.369	2521.19	841.405	3	23	8.1.1.3305.3	63.2327	0.962437	5.07618	0.823801	5.92478	1.08621	6.92199	0.9013	6.34382	687.98	25.48	493.67	22.83	812.34	28.2	384.43	19.8
1	66.71	66.71	50.1381	36.8785	32.4586	trm|Q71LX8; sp|P11499; spt|P11499; gb|AAA37866.1; cra|mCP15535.1	Heat shock protein 84b ; HS9B_MOUSE Heat shock protein HSP 90-beta (HSP 84) (Tumor specific transplantation 84 kDa antigen) (TSTA) ; Heat shock protein HSP 90-beta (HSP 84) (Tumor specific transplantation 84 kDa antigen) (TSTA) ; heat-shock protein hsp84 ; heat shock protein 1, beta	1	auto	0	99	IEDVGSDEEDDSGKDKK	Phospho(S)@6	-0.104618	2521.09	841.37	2521.19	841.405	3	22	8.1.1.3308.3	63.4539	0.94059	5.23604	0.802241	6.13651	0.900995	7.64828	0.728051	7.05398	652.19	24.8	455.74	21.95	752.6	27.09	294.38	17.49
1	66.71	66.71	50.1381	36.8785	32.4586	trm|Q71LX8; sp|P11499; spt|P11499; gb|AAA37866.1; cra|mCP15535.1	Heat shock protein 84b ; HS9B_MOUSE Heat shock protein HSP 90-beta (HSP 84) (Tumor specific transplantation 84 kDa antigen) (TSTA) ; Heat shock protein HSP 90-beta (HSP 84) (Tumor specific transplantation 84 kDa antigen) (TSTA) ; heat-shock protein hsp84 ; heat shock protein 1, beta	1	auto	0	99	IEDVGSDEEDDSGKDKK	Phospho(S)@6	-0.108829	2521.08	841.368	2521.19	841.405	3	23	8.1.1.3311.3	63.6745	0.913052	5.62265	0.808413	6.51745	0.980946	7.88229	0.798755	7.24396	574.67	23.28	404.66	20.66	643.73	25.1	284.58	17.09
1	66.71	66.71	50.1381	36.8785	32.4586	trm|Q71LX8; sp|P11499; spt|P11499; gb|AAA37866.1; cra|mCP15535.1	Heat shock protein 84b ; HS9B_MOUSE Heat shock protein HSP 90-beta (HSP 84) (Tumor specific transplantation 84 kDa antigen) (TSTA) ; Heat shock protein HSP 90-beta (HSP 84) (Tumor specific transplantation 84 kDa antigen) (TSTA) ; heat-shock protein hsp84 ; heat shock protein 1, beta	1	auto	0	99	IEDVGSDEEDDSGKDKK	Phospho(S)@6	-0.0932678	2521.1	841.374	2521.19	841.405	3	24	8.1.1.3314.3	63.8948	0.904923	6.13531	0.729105	7.37102	0.938606	9.23356	0.6893	8.36133	483.12	21.33	306.82	18.11	536.36	22.85	206.46	14.66
1	66.71	66.71	50.1381	36.8785	32.4586	trm|Q71LX8; sp|P11499; spt|P11499; gb|AAA37866.1; cra|mCP15535.1	Heat shock protein 84b ; HS9B_MOUSE Heat shock protein HSP 90-beta (HSP 84) (Tumor specific transplantation 84 kDa antigen) (TSTA) ; Heat shock protein HSP 90-beta (HSP 84) (Tumor specific transplantation 84 kDa antigen) (TSTA) ; heat-shock protein hsp84 ; heat shock protein 1, beta	1	auto	0	99	IEDVGSDEEDDSGKDKK	Phospho(S)@6	-0.0735648	2521.12	631.287	2521.19	631.305	4	20	8.1.1.3318.2	64.162	0.758562	2.67303	0.793096	2.96243	0.961595	3.60524	0.768162	3.30804	2805.44	51.43	1938.05	45.1	2610.85	50.79	1336.06	36.79
1	66.71	66.71	50.1381	36.8785	32.4586	trm|Q71LX8; sp|P11499; spt|P11499; gb|AAA37866.1; cra|mCP15535.1	Heat shock protein 84b ; HS9B_MOUSE Heat shock protein HSP 90-beta (HSP 84) (Tumor specific transplantation 84 kDa antigen) (TSTA) ; Heat shock protein HSP 90-beta (HSP 84) (Tumor specific transplantation 84 kDa antigen) (TSTA) ; heat-shock protein hsp84 ; heat shock protein 1, beta	1	auto	0	99	IEDVGSDEEDDSGKDKK	Phospho(S)@6	-0.0295009	2521.16	631.298	2521.19	631.305	4	21	9.1.1.3260.2	63.2929	1.90776	4.23423	1.72867	4.60571	0.992708	4.59877	1.72849	4.99061	768.38	27.15	1156.98	34.18	1798.41	41.96	823.41	29.02
1	66.71	66.71	50.1381	36.8785	32.4586	trm|Q71LX8; sp|P11499; spt|P11499; gb|AAA37866.1; cra|mCP15535.1	Heat shock protein 84b ; HS9B_MOUSE Heat shock protein HSP 90-beta (HSP 84) (Tumor specific transplantation 84 kDa antigen) (TSTA) ; Heat shock protein HSP 90-beta (HSP 84) (Tumor specific transplantation 84 kDa antigen) (TSTA) ; heat-shock protein hsp84 ; heat shock protein 1, beta	1	auto	0	99	IEDVGSDEEDDSGKDKK	Phospho(S)@6	-0.0277922	2521.16	631.298	2521.19	631.305	4	22	9.1.1.3272.2	64.1755	1.86073	4.154	1.78533	4.46703	0.865601	4.61505	1.55658	5.01908	805.09	27.8	1251.99	35.48	1837.88	42.44	776.94	28.3
1	66.71	66.71	50.1381	36.8785	32.4586	trm|Q71LX8; sp|P11499; spt|P11499; gb|AAA37866.1; cra|mCP15535.1	Heat shock protein 84b ; HS9B_MOUSE Heat shock protein HSP 90-beta (HSP 84) (Tumor specific transplantation 84 kDa antigen) (TSTA) ; Heat shock protein HSP 90-beta (HSP 84) (Tumor specific transplantation 84 kDa antigen) (TSTA) ; heat-shock protein hsp84 ; heat shock protein 1, beta	1	auto	0	99	IEDVGSDEEDDSGKDKK	Phospho(S)@6	-0.103154	2521.09	841.37	2521.19	841.405	3	17	8.1.1.3302.3	63.0093	0.897307	5.49137	0.781062	6.41259	1.12005	7.49516	0.881167	6.78787	607.89	23.94	413.57	20.93	669.2	25.61	332.09	18.36
1	66.71	66.71	50.1381	36.8785	32.4586	trm|Q71LX8; sp|P11499; spt|P11499; gb|AAA37866.1; cra|mCP15535.1	Heat shock protein 84b ; HS9B_MOUSE Heat shock protein HSP 90-beta (HSP 84) (Tumor specific transplantation 84 kDa antigen) (TSTA) ; Heat shock protein HSP 90-beta (HSP 84) (Tumor specific transplantation 84 kDa antigen) (TSTA) ; heat-shock protein hsp84 ; heat shock protein 1, beta	1	auto	0	99	IEDVGSDEEDDSGKDKK	Phospho(S)@6	-0.0337773	2521.16	631.297	2521.19	631.305	4	19	8.1.1.3320.2	64.3096	0.886329	3.87382	0.831556	4.40983	0.990188	5.28178	0.829362	4.87683	1230.48	34.07	891.26	30.59	1338.01	36.25	632.69	25.4
1	66.71	66.71	50.1381	36.8785	32.4586	trm|Q71LX8; sp|P11499; spt|P11499; gb|AAA37866.1; cra|mCP15535.1	Heat shock protein 84b ; HS9B_MOUSE Heat shock protein HSP 90-beta (HSP 84) (Tumor specific transplantation 84 kDa antigen) (TSTA) ; Heat shock protein HSP 90-beta (HSP 84) (Tumor specific transplantation 84 kDa antigen) (TSTA) ; heat-shock protein hsp84 ; heat shock protein 1, beta	1	auto	0	99	IEDVGSDEEDDSGKDKK	Phospho(S)@6	-0.0362183	2521.16	631.296	2521.19	631.305	4	18	8.1.1.3323.2	64.531	0.828436	5.3139	0.697356	6.33099	1.19759	7.40882	0.8412	6.53525	674.7	25.2	409.83	20.95	685.74	25.92	351.87	18.87
1	66.71	66.71	50.1381	36.8785	32.4586	trm|Q71LX8; sp|P11499; spt|P11499; gb|AAA37866.1; cra|mCP15535.1	Heat shock protein 84b ; HS9B_MOUSE Heat shock protein HSP 90-beta (HSP 84) (Tumor specific transplantation 84 kDa antigen) (TSTA) ; Heat shock protein HSP 90-beta (HSP 84) (Tumor specific transplantation 84 kDa antigen) (TSTA) ; heat-shock protein hsp84 ; heat shock protein 1, beta	1	auto	0	99	IEDVGSDEEDDSGKDKK	Phospho(S)@6	-0.0198639	2521.17	631.3	2521.19	631.305	4	16	8.1.1.3326.2	64.7524	1.00138	6.33113	0.865302	7.33874	1.04556	8.59336	0.91128	7.96692	434.29	20.25	327.33	18.55	533.54	22.85	245.36	15.85
1	66.71	66.71	50.1381	36.8785	32.4586	trm|Q71LX8; sp|P11499; spt|P11499; gb|AAA37866.1; cra|mCP15535.1	Heat shock protein 84b ; HS9B_MOUSE Heat shock protein HSP 90-beta (HSP 84) (Tumor specific transplantation 84 kDa antigen) (TSTA) ; Heat shock protein HSP 90-beta (HSP 84) (Tumor specific transplantation 84 kDa antigen) (TSTA) ; heat-shock protein hsp84 ; heat shock protein 1, beta	1	auto	0	99	IEDVGSDEEDDSGKDKK	Phospho(S)@6	0.000884227	2521.19	631.306	2521.19	631.305	4	15	8.1.1.3329.2	64.9738	1.03784	7.69327	0.867709	8.98999	1.11493	10.3196	0.974445	9.53697	289.16	16.52	218.55	15.17	368.18	18.97	174.69	13.34
1	66.71	66.71	50.1381	36.8785	32.4586	trm|Q71LX8; sp|P11499; spt|P11499; gb|AAA37866.1; cra|mCP15535.1	Heat shock protein 84b ; HS9B_MOUSE Heat shock protein HSP 90-beta (HSP 84) (Tumor specific transplantation 84 kDa antigen) (TSTA) ; Heat shock protein HSP 90-beta (HSP 84) (Tumor specific transplantation 84 kDa antigen) (TSTA) ; heat-shock protein hsp84 ; heat shock protein 1, beta	1	auto	0	99	IEDVGSDEEDDSGKDKK	Phospho(S)@6	-0.0166906	2521.18	631.301	2521.19	631.305	4	17	8.1.1.3332.3	65.2216	1.01295	7.8887	0.838409	9.2776	0.91108	11.4364	0.769392	10.6174	277.63	16.19	202.75	14.63	345.02	18.33	132.43	11.75
1	66.71	66.71	50.1381	36.8785	32.4586	trm|Q71LX8; sp|P11499; spt|P11499; gb|AAA37866.1; cra|mCP15535.1	Heat shock protein 84b ; HS9B_MOUSE Heat shock protein HSP 90-beta (HSP 84) (Tumor specific transplantation 84 kDa antigen) (TSTA) ; Heat shock protein HSP 90-beta (HSP 84) (Tumor specific transplantation 84 kDa antigen) (TSTA) ; heat-shock protein hsp84 ; heat shock protein 1, beta	1	auto	0	99	IEDVGSDEEDDSGKDKK	Phospho(S)@6	0.0177268	2521.21	631.31	2521.19	631.305	4	14	8.1.1.3348.3	66.4006	0.958901	11.468	0.910255	12.9122	1.12189	14.6172	1.0286	13.6506	135.47	11.31	107.41	10.58	159.37	12.53	86.39	9.33
1	66.71	66.71	50.1381	36.8785	32.4586	trm|Q71LX8; sp|P11499; spt|P11499; gb|AAA37866.1; cra|mCP15535.1	Heat shock protein 84b ; HS9B_MOUSE Heat shock protein HSP 90-beta (HSP 84) (Tumor specific transplantation 84 kDa antigen) (TSTA) ; Heat shock protein HSP 90-beta (HSP 84) (Tumor specific transplantation 84 kDa antigen) (TSTA) ; heat-shock protein hsp84 ; heat shock protein 1, beta	1	auto	0	99	IEDVGSDEEDDSGKDKK	Phospho(S)@6	-0.00399768	2521.19	631.304	2521.19	631.305	4	14	8.1.1.3351.3	66.6224	0.90219	11.3519	0.730305	13.625	0.872875	17.4815	0.642084	15.9142	141.23	11.53	89.84	9.8	156.32	12.33	56.22	7.68
1	66.71	66.71	50.1381	36.8785	32.4586	trm|Q71LX8; sp|P11499; spt|P11499; gb|AAA37866.1; cra|mCP15535.1	Heat shock protein 84b ; HS9B_MOUSE Heat shock protein HSP 90-beta (HSP 84) (Tumor specific transplantation 84 kDa antigen) (TSTA) ; Heat shock protein HSP 90-beta (HSP 84) (Tumor specific transplantation 84 kDa antigen) (TSTA) ; heat-shock protein hsp84 ; heat shock protein 1, beta	1	auto	0	99	IEDVGSDEEDDSGKDKK	Phospho(S)@6	0.0277347	2521.22	631.312	2521.19	631.305	4	15	8.1.1.3356.3	66.9925	0.985578	12.0008	0.902654	13.6645	0.872098	16.7968	0.792906	15.8278	121.73	10.72	95.71	10	147.19	12	59.84	7.87
1	66.71	66.71	50.1381	36.8785	32.4586	trm|Q71LX8; sp|P11499; spt|P11499; gb|AAA37866.1; cra|mCP15535.1	Heat shock protein 84b ; HS9B_MOUSE Heat shock protein HSP 90-beta (HSP 84) (Tumor specific transplantation 84 kDa antigen) (TSTA) ; Heat shock protein HSP 90-beta (HSP 84) (Tumor specific transplantation 84 kDa antigen) (TSTA) ; heat-shock protein hsp84 ; heat shock protein 1, beta	1	auto	0	99	IEDVGSDEEDDSGKDKK	Phospho(S)@6	-0.0212013	2521.17	631.3	2521.19	631.305	4	16	9.1.1.3257.3	63.0999	2.36172	7.26539	2.0663	7.85967	0.890033	7.70036	1.8524	8.70622	246.64	15.43	443.91	21.12	714.63	26.4	283.25	17.15
1	66.71	66.71	50.1381	36.8785	32.4586	trm|Q71LX8; sp|P11499; spt|P11499; gb|AAA37866.1; cra|mCP15535.1	Heat shock protein 84b ; HS9B_MOUSE Heat shock protein HSP 90-beta (HSP 84) (Tumor specific transplantation 84 kDa antigen) (TSTA) ; Heat shock protein HSP 90-beta (HSP 84) (Tumor specific transplantation 84 kDa antigen) (TSTA) ; heat-shock protein hsp84 ; heat shock protein 1, beta	1	auto	0	99	IEDVGSDEEDDSGKDKK	Phospho(S)@6	-0.0421944	2521.15	631.295	2521.19	631.305	4	19	9.1.1.3263.2	63.5134	1.79516	3.07364	1.73965	3.30365	0.924208	3.36365	1.61945	3.64712	1487.5	37.78	2254.02	47.62	3276.04	56.71	1493.47	39.09
1	66.71	66.71	50.1381	36.8785	32.4586	trm|Q71LX8; sp|P11499; spt|P11499; gb|AAA37866.1; cra|mCP15535.1	Heat shock protein 84b ; HS9B_MOUSE Heat shock protein HSP 90-beta (HSP 84) (Tumor specific transplantation 84 kDa antigen) (TSTA) ; Heat shock protein HSP 90-beta (HSP 84) (Tumor specific transplantation 84 kDa antigen) (TSTA) ; heat-shock protein hsp84 ; heat shock protein 1, beta	1	auto	0	99	IEDVGSDEEDDSGKDKK	Phospho(S)@6	-0.0451236	2521.15	631.294	2521.19	631.305	4	19	9.1.1.3266.2	63.7341	1.69052	2.86997	1.68947	3.07253	0.912954	3.1667	1.55359	3.40718	1739.31	40.83	2559.57	50.74	3607.33	59.56	1675.27	41.37
1	66.71	66.71	50.1381	36.8785	32.4586	trm|Q71LX8; sp|P11499; spt|P11499; gb|AAA37866.1; cra|mCP15535.1	Heat shock protein 84b ; HS9B_MOUSE Heat shock protein HSP 90-beta (HSP 84) (Tumor specific transplantation 84 kDa antigen) (TSTA) ; Heat shock protein HSP 90-beta (HSP 84) (Tumor specific transplantation 84 kDa antigen) (TSTA) ; heat-shock protein hsp84 ; heat shock protein 1, beta	1	auto	0	99	IEDVGSDEEDDSGKDKK	Phospho(S)@6	-0.0543996	2521.14	631.292	2521.19	631.305	4	18	9.1.1.3269.2	63.9549	1.74183	3.18196	1.74242	3.40053	0.929814	3.45124	1.63187	3.74565	1401.99	36.67	2127.83	46.24	2995.99	54.29	1418.41	38.03
1	66.71	66.71	50.1381	36.8785	32.4586	trm|Q71LX8; sp|P11499; spt|P11499; gb|AAA37866.1; cra|mCP15535.1	Heat shock protein 84b ; HS9B_MOUSE Heat shock protein HSP 90-beta (HSP 84) (Tumor specific transplantation 84 kDa antigen) (TSTA) ; Heat shock protein HSP 90-beta (HSP 84) (Tumor specific transplantation 84 kDa antigen) (TSTA) ; heat-shock protein hsp84 ; heat shock protein 1, beta	1	auto	0	99	IEDVGSDEEDDSGKDKK	Phospho(S)@6	-0.0124135	2521.18	631.302	2521.19	631.305	4	19	9.1.1.3275.2	64.3957	1.81958	6.08209	1.69302	6.59624	0.877924	6.89871	1.49711	7.40661	377.68	19.03	556.96	23.71	843.11	28.72	350.55	19.03
1	66.71	66.71	50.1381	36.8785	32.4586	trm|Q71LX8; sp|P11499; spt|P11499; gb|AAA37866.1; cra|mCP15535.1	Heat shock protein 84b ; HS9B_MOUSE Heat shock protein HSP 90-beta (HSP 84) (Tumor specific transplantation 84 kDa antigen) (TSTA) ; Heat shock protein HSP 90-beta (HSP 84) (Tumor specific transplantation 84 kDa antigen) (TSTA) ; heat-shock protein hsp84 ; heat shock protein 1, beta	1	auto	0	99	IEDVGSDEEDDSGKDKK	Phospho(S)@6	-0.00753144	2521.18	631.303	2521.19	631.305	4	17	9.1.1.3278.2	64.6159	1.67162	7.59044	1.558	8.26986	0.920396	8.72015	1.44436	9.19273	248.91	15.43	337.79	18.49	510.47	22.36	222.89	15.13
1	66.71	66.71	50.1381	36.8785	32.4586	trm|Q71LX8; sp|P11499; spt|P11499; gb|AAA37866.1; cra|mCP15535.1	Heat shock protein 84b ; HS9B_MOUSE Heat shock protein HSP 90-beta (HSP 84) (Tumor specific transplantation 84 kDa antigen) (TSTA) ; Heat shock protein HSP 90-beta (HSP 84) (Tumor specific transplantation 84 kDa antigen) (TSTA) ; heat-shock protein hsp84 ; heat shock protein 1, beta	1	auto	0	99	IEDVGSDEEDDSGKDKK	Phospho(S)@6	0.00613845	2521.2	631.307	2521.19	631.305	4	17	9.1.1.3281.2	64.836	1.7651	8.75526	1.32136	10.0555	1.18447	10.3151	1.57644	10.4619	182.77	13.19	210.36	14.73	395.79	19.62	178.63	13.53
1	66.71	66.71	50.1381	36.8785	32.4586	trm|Q71LX8; sp|P11499; spt|P11499; gb|AAA37866.1; cra|mCP15535.1	Heat shock protein 84b ; HS9B_MOUSE Heat shock protein HSP 90-beta (HSP 84) (Tumor specific transplantation 84 kDa antigen) (TSTA) ; Heat shock protein HSP 90-beta (HSP 84) (Tumor specific transplantation 84 kDa antigen) (TSTA) ; heat-shock protein hsp84 ; heat shock protein 1, beta	0	auto - low probability	0	72	IEDVGSDEEDDSGKDKK	Phospho(S)@6	-0.0426884	2549.18	638.302	2549.22	638.313	4	15	8.1.1.3347.2	66.3	0.884432	8.52216	0.748429	10.0752	1.0269	12.1936	0.774126	11.0201	253.7	15.46	165.39	13.27	275.28	16.4	121.76	11.18
18	22.18	22.18	53.6993	35.3222	31.5036	spt|Q9D8E6; cra|mCP8728.2	60S ribosomal protein L4 (L1) ; RIKEN cDNA 2010004J23 gene	1	auto	0	97	ILKSPEIQR	Phospho(S)@4	-0.0160449	1450.8	484.607	1450.82	484.612	3	13	3.1.1.3339.3	71.6647	1.04358	3.92289	1.02119	4.35172	0.822405	5.30617	0.845912	5.12176	1113.24	32.47	990.22	31.98	1425.29	37.39	583.83	24.58
18	22.18	22.18	53.6993	35.3222	31.5036	spt|Q9D8E6; cra|mCP8728.2	60S ribosomal protein L4 (L1) ; RIKEN cDNA 2010004J23 gene	1	auto	0	97	ILKSPEIQR	Phospho(S)@4	-0.0218117	1450.79	484.605	1450.82	484.612	3	13	3.1.1.3342.2	71.937	1.01777	3.36448	0.980511	3.75898	0.759337	4.75966	0.749933	4.57238	1528.42	38.03	1305.37	36.78	1908.46	43.22	710.62	27.26
18	22.18	22.18	53.6993	35.3222	31.5036	spt|Q9D8E6; cra|mCP8728.2	60S ribosomal protein L4 (L1) ; RIKEN cDNA 2010004J23 gene	1	auto	2	99	ILKSPEIQR	Phospho(S)@4	-0.0241916	1450.79	484.604	1450.82	484.612	3	14	3.1.1.3344.2	72.1495	1.05377	3.67796	1.02589	4.08515	0.753888	5.13328	0.779008	4.96915	1259.95	34.54	1125.88	34.1	1628.88	39.94	608.51	25.22
375	3.01	3.01	16.0665	9.9723	5.54017	spt|P42208; cra|mCP21028.1; cra|mCP100893	Septin 2 (NEDD5 protein) ; septin 2 ; septin 2	1	auto	2	99	IYHLPDAESDEDEDFKEQTR	Phospho(S)@9	-0.0304775	2804.21	702.06	2804.24	702.068	4	21	5.1.1.3430.3	82.9591	0.867117	3.19778	1.06654	3.32591	1.22664	3.52722	1.31773	3.40845	1851.04	41.88	1719.61	41.92	1969.17	44.5	1512.22	38.55
122	8.03	8.03	20.8861	17.0886	17.0886	spt|P28352; rf|NP_033817.1; cra|mCP15487.1	DNA-(apurinic or apyrimidinic site) lyase (EC 4.2.99.18) (AP endonuclease 1) (APEX nuclease) (APEN) ; apurinic/apyrimidinic endonuclease 1 ; apurinic/apyrimidinic endonuclease 1	1	auto	2	99	KAAADDGEEPKSEPETK	Phospho(S)@12	-0.00880652	2457.2	615.308	2457.21	615.31	4	14	8.1.1.3192.3	54.9628	1.2187	12.6682	1.14989	14.0499	1.01154	15.5706	1.17158	15.3241	100.09	9.75	100.25	10.15	149.65	12.12	72.7	8.6
244	4.05	4.07	38.9189	8.64865	8.64865	spt|P83917; cra|mCP95200; cra|mCP23567.1	Chromobox protein homolog 1 (Heterochromatin protein 1 homolog beta) (HP1 beta) (Modifier 1 protein) (M31) (Heterochromatin protein p25) ; chromobox homolog 1 (Drosophila HP1 beta) ; chromobox homolog 1 (Drosophila HP1 beta)	1	auto	0	95	KADSDSEDKGEESKPK	Phospho(S)@4	0.019492	2549.3	638.333	2549.28	638.328	4	13	14.1.1.3071.2	53.6337	2.80909	13.8249	1.72155	15.9583	0.575184	20.025	0.99738	21.0428	64.64	7.87	96.93	10	222.77	14.59	39.97	6.86
244	4.05	4.07	38.9189	8.64865	8.64865	spt|P83917; cra|mCP95200; cra|mCP23567.1	Chromobox protein homolog 1 (Heterochromatin protein 1 homolog beta) (HP1 beta) (Modifier 1 protein) (M31) (Heterochromatin protein p25) ; chromobox homolog 1 (Drosophila HP1 beta) ; chromobox homolog 1 (Drosophila HP1 beta)	1	auto	2	99	KADSDSEDKGEESKPK	Phospho(S)@4	-0.0406901	2549.24	638.318	2549.28	638.328	4	18	13.1.1.2973.3	52.2887	1.03612	4.35599	0.738544	5.39341	1.01702	6.59135	0.756556	5.94432	898.21	29.09	577.82	24.92	1141.77	33.26	421.3	21
244	4.05	4.07	38.9189	8.64865	8.64865	spt|P83917; cra|mCP95200; cra|mCP23567.1	Chromobox protein homolog 1 (Heterochromatin protein 1 homolog beta) (HP1 beta) (Modifier 1 protein) (M31) (Heterochromatin protein p25) ; chromobox homolog 1 (Drosophila HP1 beta) ; chromobox homolog 1 (Drosophila HP1 beta)	1	auto	0	99	KADSDSEDKGEESKPK	Phospho(S)@4	0.0759931	2549.36	638.347	2549.28	638.328	4	15	13.1.1.2966.2	51.7729	1.15029	12.5416	0.65735	16.6592	1.18534	19.9194	0.784826	17.3695	103.13	9.85	59.05	8.06	145.54	11.83	50.18	7.28
244	4.05	4.07	38.9189	8.64865	8.64865	spt|P83917; cra|mCP95200; cra|mCP23567.1	Chromobox protein homolog 1 (Heterochromatin protein 1 homolog beta) (HP1 beta) (Modifier 1 protein) (M31) (Heterochromatin protein p25) ; chromobox homolog 1 (Drosophila HP1 beta) ; chromobox homolog 1 (Drosophila HP1 beta)	1	auto	0	99	KADSDSEDKGEESKPK	Phospho(S)@4	-0.0319023	2549.25	638.32	2549.28	638.328	4	19	13.1.1.2970.3	52.0665	0.888452	3.44495	0.698585	4.18574	0.9764	5.21735	0.687041	4.67801	1544.89	38.13	940.06	31.78	1683.92	40.47	658.04	26.15
244	4.05	4.07	38.9189	8.64865	8.64865	spt|P83917; cra|mCP95200; cra|mCP23567.1	Chromobox protein homolog 1 (Heterochromatin protein 1 homolog beta) (HP1 beta) (Modifier 1 protein) (M31) (Heterochromatin protein p25) ; chromobox homolog 1 (Drosophila HP1 beta) ; chromobox homolog 1 (Drosophila HP1 beta)	1	auto	0	99	KADSDSEDKGEESKPK	Phospho(S)@4	-0.00431816	2549.28	638.327	2549.28	638.328	4	18	13.1.1.2976.3	52.5125	0.968869	7.31665	0.723178	8.98053	0.899791	11.4595	0.655423	10.3955	328.17	17.58	206.72	14.9	390.08	19.44	133.35	11.88
244	4.05	4.07	38.9189	8.64865	8.64865	spt|P83917; cra|mCP95200; cra|mCP23567.1	Chromobox protein homolog 1 (Heterochromatin protein 1 homolog beta) (HP1 beta) (Modifier 1 protein) (M31) (Heterochromatin protein p25) ; chromobox homolog 1 (Drosophila HP1 beta) ; chromobox homolog 1 (Drosophila HP1 beta)	1	auto	0	99	KADSDSEDKGEESKPK	Phospho(S)@4	0.00324916	2549.29	638.329	2549.28	638.328	4	15	13.1.1.2979.3	52.7352	0.864657	11.2937	0.698406	13.6325	0.817857	18.0409	0.575334	16.3966	145.56	11.7	88.55	9.75	154.41	12.25	51.92	7.42
244	4.05	4.07	38.9189	8.64865	8.64865	spt|P83917; cra|mCP95200; cra|mCP23567.1	Chromobox protein homolog 1 (Heterochromatin protein 1 homolog beta) (HP1 beta) (Modifier 1 protein) (M31) (Heterochromatin protein p25) ; chromobox homolog 1 (Drosophila HP1 beta) ; chromobox homolog 1 (Drosophila HP1 beta)	1	auto	0	99	KADSDSEDKGEESKPK	Phospho(S)@4	0.0544002	2549.34	638.342	2549.28	638.328	4	15	14.1.1.3066.3	53.3987	2.21354	13.7324	1.72939	15.2987	0.894822	15.8916	1.55871	17.1304	69.85	8.19	105.22	10.34	189.69	13.56	67.5	8.43
63	12	12	43.0903	6.63765	6.63765	spt|Q8K019; rf|NP_722482.1; cra|mCP12362.2; cra|mCP110613	Bcl-2-associated transcription factor 1 (Btf) ; Bcl-2-associated transcription factor ; NRAA Best Hit: similar to Bcl-2-associated transcription factor ; NRAA Best Hit: similar to Bcl-2-associated transcription factor	1	auto	2	99	KAEGEPQEESPLK	Phospho(S)@10	-0.0202869	1952.96	651.995	1952.98	652.001	3	15	4.1.1.3177.2	59.2829	1.10369	6.57812	1.03073	7.37871	0.765066	9.22776	0.794289	8.93393	385.45	19.1	346.06	18.92	521.92	22.58	189.81	14.11
63	12	12	43.0903	6.63765	6.63765	spt|Q8K019; rf|NP_722482.1; cra|mCP12362.2; cra|mCP110613	Bcl-2-associated transcription factor 1 (Btf) ; Bcl-2-associated transcription factor ; NRAA Best Hit: similar to Bcl-2-associated transcription factor ; NRAA Best Hit: similar to Bcl-2-associated transcription factor	1	auto	0	99	KAEGEPQEESPLK	Phospho(S)@10	-0.0100347	1952.97	651.998	1952.98	652.001	3	15	4.1.1.3175.3	59.1413	1.1621	7.20101	1.08719	8.03547	0.948338	9.2163	1.0385	8.97034	315.42	17.29	298.7	17.55	449.7	21	203.08	14.42
63	12	12	43.0903	6.63765	6.63765	spt|Q8K019; rf|NP_722482.1; cra|mCP12362.2; cra|mCP110613	Bcl-2-associated transcription factor 1 (Btf) ; Bcl-2-associated transcription factor ; NRAA Best Hit: similar to Bcl-2-associated transcription factor ; NRAA Best Hit: similar to Bcl-2-associated transcription factor	1	auto	0	99	KAEGEPQEESPLK	Phospho(S)@10	-0.00124708	1952.98	652.001	1952.98	652.001	3	14	4.1.1.3180.2	59.5395	1.11757	6.50549	1.28147	6.8581	0.774913	8.04589	1.00022	8.11437	395.22	19.39	441.15	21.14	541.88	23.15	245.08	15.84
547	2	2	35.9736	6.60066	6.60066	rf|XP_357943.2	similar to Nol5a protein	1	auto	2	99	KAPKEELASDLEEMATSSAK	Phospho(S)@9	-0.0407056	2790.38	698.602	2790.42	698.612	4	18	8.1.1.3772.3	101.307	0.985368	12.3662	0.837217	14.4458	0.935812	17.6476	0.789154	16.3571	114.46	10.39	83.47	9.38	138.37	11.62	56	7.62
297	4	4	10	5.09434	5.09434	spt|Q8VH51; gb|AAH86645.1; cra|mCP96503; cra|mCP23022.2	RNA-binding region containing protein 2 (Coactivator of activating protein-1 and estrogen receptors) (Coactivator of AP-1 and ERs) (Transcription coactivator CAPER) ; Rnpc2 protein ; RNA-binding region (RNP1, RRM) containing 2 ; RNA-binding region (RNP1, RRM) containing 2	1	auto	0	99	KDKSPVREPIDNLTPEER	Phospho(S)@4	-0.0425426	2634.33	659.59	2634.37	659.601	4	18	10.1.1.3352.2	74.4778	1.07827	4.97629	1.00261	5.5915	1.10984	6.22072	1.12079	5.93073	682.54	25.42	596.07	24.86	902.91	29.8	474.27	21.89
297	4	4	10	5.09434	5.09434	spt|Q8VH51; gb|AAH86645.1; cra|mCP96503; cra|mCP23022.2	RNA-binding region containing protein 2 (Coactivator of activating protein-1 and estrogen receptors) (Coactivator of AP-1 and ERs) (Transcription coactivator CAPER) ; Rnpc2 protein ; RNA-binding region (RNP1, RRM) containing 2 ; RNA-binding region (RNP1, RRM) containing 2	0	auto - low confidence	0	63	KDKSPVREPIDNLTPEER	Phospho(S)@4	0.0293084	2633.37	659.35	2633.34	659.343	4	16	10.1.1.3347.2	73.967	1.09699	7.97095	0.806512	9.69094	1.0347	11.5828	0.840543	10.5968	261.92	15.72	184	14	352.5	18.49	136.49	11.92
297	4	4	10	5.09434	5.09434	spt|Q8VH51; gb|AAH86645.1; cra|mCP96503; cra|mCP23022.2	RNA-binding region containing protein 2 (Coactivator of activating protein-1 and estrogen receptors) (Coactivator of AP-1 and ERs) (Transcription coactivator CAPER) ; Rnpc2 protein ; RNA-binding region (RNP1, RRM) containing 2 ; RNA-binding region (RNP1, RRM) containing 2	0	auto - low probability	2	99	KDKSPVREPIDNLTPEER	Phospho(S)@4; Oxidation(P)@9	0.0173478	2633.36	659.347	2633.34	659.343	4	18	10.1.1.3350.2	74.2702	1.06805	4.61815	0.959271	5.25394	1.03987	6.02464	1.00474	5.70114	794.11	27.4	663.53	26.29	1040.55	31.94	494.66	22.45
700	1.4	1.4	15.6682	2.53456	2.53456	rf|NP_001005525.1	similar to splicing factor, arginine/serine-rich 4 isoform 1	1	auto	1.39794	96	KEQSDISISPR	Phospho(S)@9	0.0100267	1626.83	543.285	1626.82	543.281	3	13	3.1.1.3274.3	65.2576	0.980624	10.3668	0.794794	12.3082	1.16197	14.2126	0.930221	12.8824	163.34	12.41	113.08	10.95	196.51	13.86	94.2	9.8
145	7.29	7.35	58.0367	6.58037	4.63862	cra|mCP113751	NRAA Best Hit: similar to Ser/Arg-related nuclear matrix protein; plenty-of-prolines-101; serine/arginine repetitive matrix protein 1	1	auto	2	99	KETESEAEDDNLDDLER	Phospho(T)@3	0.0264792	2375.05	792.691	2375.03	792.682	3	18	2.1.1.3418.3	77.6405	0.980753	8.46197	1.07501	9.09438	0.76102	11.2244	0.824028	10.9579	246.91	15.3	231.2	15.39	297.09	17.12	126.14	11.4
63	12	12	43.0903	6.63765	6.63765	spt|Q8K019; rf|NP_722482.1; cra|mCP12362.2; cra|mCP110613	Bcl-2-associated transcription factor 1 (Btf) ; Bcl-2-associated transcription factor ; NRAA Best Hit: similar to Bcl-2-associated transcription factor ; NRAA Best Hit: similar to Bcl-2-associated transcription factor	1	auto	0	96	KEVQSPEQVK	Phospho(S)@5	-0.0201718	1682.88	561.966	1682.9	561.973	3	13	4.1.1.3141.2	56.2926	0.874071	8.18427	0.808207	9.36983	1.10809	10.9028	0.902051	9.94978	277.82	16.19	195.58	14.35	297.92	17.12	155.37	12.53
63	12	12	43.0903	6.63765	6.63765	spt|Q8K019; rf|NP_722482.1; cra|mCP12362.2; cra|mCP110613	Bcl-2-associated transcription factor 1 (Btf) ; Bcl-2-associated transcription factor ; NRAA Best Hit: similar to Bcl-2-associated transcription factor ; NRAA Best Hit: similar to Bcl-2-associated transcription factor	1	auto	2	99	KEVQSPEQVK	Phospho(S)@5	-0.0267625	1682.87	561.964	1682.9	561.973	3	15	4.1.1.3138.2	56.0452	0.955508	4.63194	0.681559	5.78932	1.18197	6.84849	0.811416	6.0173	824.74	27.86	489.62	23.02	966.81	30.64	414.89	20.66
[truncated: 188 more rows]
